# Supplementary material for: Secondary metabolite gene clusters in the entomopathogen fungus Metarhizium anisopliae: genome identification and patterns of expression in a cuticle infection model
Source: BMC Genomics. 2016 Oct 25;17(Suppl 8):736. doi: 10.1186/s12864-016-3067-6 (PMC5088523; doi:10.1186/s12864-016-3067-6)
Supplement: Additional file 4: — Amino acid alignment for the pseurotin-related backbone gene and related orthologs. (FASTA 67 kb) [file 12864_2016_3067_MOESM4_ESM.fasta]

>640927269|gb|KDN70914.1| hypothetical protein CSUB01_03728 [Colletotrichum sublineola]
MAYTQPPKEPIAIIGRACRFPGENSTSPSGLWDLLLAPRDLTKPIPPESRFNPDGFYHPNGEHHGSSNIKESYFIEEDPRLFDAGFFNIAPREAEAIDPQQRLLLETTYEAMENAGLSLQGMKGSSTSVYVGIMSADYTETQLRDPESVSQYWVTGSSRALTSNRLSYFFDWRGPSMTIDTACSSSMAALHLAVQSLRNGECQVSCVAGANLLLAPDSFIGASNLHLLSPDGKSKMWDITADGYARGEGICAMFLKPLSQALRDGNRVDALIRETGINSDGRTQGITQPSATAQTALIRKTYRNAGLDRAEDRPQYIEAHGTAGDPQEASAISQTFFPP----------D---KVGSVK-AGMAGLLKITLAMQHKIIPPNLHFHKLNPSVAPWYRNLQICTRPQEWPRVAPGHPLRASINGFGSGGTNVHVIVESYLPEAHDHGPWGPPGDTDFSPIPLVFSANSESALVAMLERYANLLANTDVSMQRLAATLSSHRSVLAVRIAVPTSDALEAIVKQLSIFRETPGKSIGTR-SITEFGQNRSTRILGIFTGGAQWPEMGKSLIRQCPLFRETIEALEQSLRLLPDPPDWSLKAELMASPQESRLNEAVLAQPLCTAIQIALVRLLHHSGVSFHTVIGHSSGEIAAAYAAGKISAHDAIRVAYYRGLHAKLAGGLHGQNGSMVAVAFGIDEAIEFCSATEFRGRLTVAASNSPTSVTLSGDVDAVDEAKKSLDQEGLFNRVLKVDTAYHSHHMQPCDKSYAASLSHCNITAWISSVYENNPQMSSENDIGLKGKYWRDNMLQKVLFSQAVEHALDQTEKPYDLILEIGPHPSLRGPVLDTVKAKVGTDIPYSGVLDRKADDVSALSSALGFIWLGSAAVDFGGYWSAY-LADLPTYPWDHQTLFWRESRINKQFRSRVDMPHELLGKRTPDDTDYEPRWRNFFNLNEMPWLRGHCIQNEIIVPGATYCVMALEAARAISKGKHVESIELLDVKIRRPMMIDETSVGSETLFSLHSDPDPSIQASFSLSAASSQDGQMALIATGEIRIYN-----LTPINIDRFYESLNKVGLNYNGPFKRLTYAERRMDMASAVVAVDEEMASSMPVHPTWLDVCIQTIFAAYAAPRDDSLWTAFVPTRIGRLIFTP---LMNVDTYITEFTPAFQAELPKITGDLSVYDANTKKLTLHVEDITLSSIVPSTEKDDRKVFLRTVWERDILSG--ELIDACEAAVCHYLLKLKTPNLSSLVRRAKIPPQPELGPIMERFGESIDMRLIRAIGEKHL-----GELVFQWHKEGLGFAQVHRHIVSTAKQISHRYPRLRILQVGPSSASLVRSMCEELGHAFTSYTIVAGSKHAIEEMEAELVPRPAVLDVEQGLEEAKSIAAAGSLDLVIVHQTFVNQKMALATIRAMIQPGGFLLMMAATGDQLRFPFFLSSVPPENQEESTQTSLKNATQGELHSVLQQADFSGIDSIAFDSVPEKHSFSVIVSQAIDDQFRFLRDPLAFKKEKLVVLGGLSDEVSKLIEGVIAHPLWQGEIVTVKSLIELGSINTVN-LLSLTELDRPLLQAADMKTFQHLLSRSKNILWVTQGATSGSPYHCGTLGLGRVFVAENPQKSLQFLDMDKFESIIAQSLLRLVTGTS--SRLWTVEPELAFVNGHLLIPRLFPDSERNLRINSLRRKIESPIRVRTQPVTLVRSRGSGGKVTYAA--LHQNPADRMALTVEYCSADPVIPNYDQGLFCCIGHAQRFLVLADSISSFITVPRAWAIRLPLTRVMEEIKSRVIENAMPSGHSTLLYDLDAGLTAAMER--LFSSKEFHI--SHIFDSNVSRRDLKSKIPPTVGLLIHLGQRQDIDQLSAIRQALPPNTMIATFDDLDSLAPRELLFEALDYVESTKVIKASHILKERFERHSGPVVVDWTGDPIITLTQKPLDPSRLFSRKKTYILMGLSGQVGQSMCRWMVANGARHIVVTSRDPDKKV-FWKEELNRKGANIVIEAVDITVKAQLARLRTRILEAMPPIGGVANGAMVLLDSLFADMTYESLQKTMRPKVDGSRNMDEVFSGDNLDFFIMFSSITAATGTPGQSSYAAANNFMVGLASQRRARGLPASVIDIGMIIGIGYMRRAEGDSALETSLRTKAHYMPISERDLHLFLTEAIHIGNRDEDREIVTGLEISSPFWYSNPRFSQLI----QKSLNDKLLGASTLDEALRIMKGSLLAYLSSSLKMPIENIF---VPLIDLGIDSLVAVEIRNWIFSETRCDIPVLKILGGSSVKQICSDVVLFEPRGSKETLSVTLENLP--------------------------------------------EFREYGKEPDQELPPASPPAEYFRPIPLRTESMSAGQTRLYQYSDDSRNLNCTASYSLSGNLDVTKLKVVLETLTHHHESFRTFFFTNEQDGRPLQGILKETRFQLREVPGISDSL-VKRELEHYNLEEGDMFIATLLTHVADSYTIIFGYHHIIMDGVSWQIFLRDLGRFYNDS-SLSSSTYMPTPYTSFVQKQRQDKTNGAFFERLRFFKDQLRDPVEPLPLFPFAKVSTRQALTHYATRDSVIYIDAKVVSAIKKTSQALRTTSFHFFCSAFQVLLHRLLSVDKMCIGMVTANRSDQTFSDTIGFFLEMLPILFRVDGQQTFEDLLRSTRNQTYAALARAGLPFEEIVKACDIPASTTGTSLFQVVFNYRMGASRVPSMRGVDMKFLEYTDAKTPFDLVVSVDELDSGAAMVTFSLQDYLYDQQSADLLARVYSHLLEELSKDTSSCVGSVSVFDEALRMEAINLGTGPRMELAPTLSKIINNWAQRTPDSVAVKDMNGEILSYSQLMDRAGSVSIALSNAGVEASAPVGVLLDPNVDTIASMLGILRIGAAYVPLDVRNPDERLLDILQESIVLFHSPTAKRAKTLHMRLVSLDEVPWSSTQDIQDVSTLEGLAMMLYTSGSTGKPKGIPLTNANIRTPILGASEKISLGQEVVLQQSGQGFDAAVFQIFIALANGGTLVMADNRIDPAELAALMSRERVTCSVFIVSEMQVMLRFGYEELRRCPSWRFAVVAGETFTVNLLDQFRALSRSDLTIINAYGPTEASICSSIWQVSIPIGKPIANYGTYVVDEESNPVPVGWPGEIAISGPGVASGYANLPLLTETKFK-RLYLTGDRGRMISDGSIVLSGRVDGDDQVKLRGLRVQLSDVARAIIEASHGDAAVLLHGSENQQLIAYTVFSRTSQVDDKHAFLRQLSLELPVPPYMRPTIIIPIDVLPVTERGKLDRRKLAETPLPRGH-DQLTENEARLRDIWRVVLGETSIPIQRSSDFFSVGGNSLLLLRLRAEIRQAFAVDFSLPELFQNSTLELLAARLTGDSIDWETETKPGE-------EGVSVLLTGATGFLGTALLRQLVELQDVARVHCVAVRPKTRPLGVQSSKIVRHAGDLTLTNLGMSQAEADEVFKDVDVIIHNGAEVSHMKNYRSLRAANVFSTMEIVRMASTPIHYISTAGVTRLSGAAVQSESSLAPFQPPVDGSDGYIASKWASEVFLERVSKHLPWSIWIHRPSSITGGSVPALDIMHSLLEYSRCIKAVPDLAGSTGAFDFIHIDTVSKDIAMRAVYIHQSGDEVVPVDQFKDYLEGSDSYRVIPLREWVDAAMHHGLEEVVGSFLLATVIRAPLLQR-ARRSIKTRN
>672377449|gb|KFG79719.1| putative hybrid NRPS/PKS enzyme [Metarhizium anisopliae]
MAYTHSPKEPIAIIGTGCRFPGD-ATSPSKLWDLLRSPRDLTKPIPAESRFNAEGFYHPNGERHGASNVTKSYFIEEDPRFFDSGFFSIAPREAEAIDPQQRLLLETVYEAMENAGLTLQGLRGSQTSAYVGAMSADYTDTQMRDLENLSQYMITGTSRALLSNRLSYFFDWKGPSISVDTACSSSLAAVHLGVQSLRNGECTTSCVAGSNLILGPDAYLAATSLHLLSPSGRSQMWDKGADGYARGEGVCAFFMKTLSQALRDGDRIDALIRESCINQDGRTKGITLPSAEAQAALIRTTYRNAGLDRNEDRPQYVEAHGTAGDPREASAISQTFFPP----------GNKPNVGSVK-AGIAGLLKVLLAMRHKTIPPNQHLRHLNPSVEPFYKNLGIPTTLLDWPHVPSDHPLRASINGFGSGGTNCHAIMESYVPEIHDHGPWGRPEDVDFTPTPLIFSAASESALVAMLEKYARYLENTDVPIQRLAKTLYSHRSTLGVRVSFPTSELLEEIKKQLSKVRDSPGTEIGTRSSIIEFDENRRPRILGIFTGGAQWPGMGQTLMKRCALFRTTIENMEQALALLPDPPEWSLKKEIMAPPAESRLGEAEISLPVCAAVQVGLVRLLSQAGISFHSVVGHSGGEIGAAYAAGKISENDAVIIAYYRGVYAKLAIGADGKKGAMIAVGFGYEEGLNFCSNPKMKDRLTIAASNSPKSVTLSGDEDAVLEAKEMLDNEGLFNRVLKLDTAYHSSHMYPCAAPYLAALQRCDITAWVSSVYEDNRAITDDQDADMKAIYWKDNLIGRVLFSQALECALDDDRGAFDLALEVGPHPALRGPSLETIRSKLGSEIPYAGVLDRKSDDITALSRALGFVWLGSDCVNFDDYSSAF-LANLPTYPWDHKSILWRESRLNRQVRHRSDRPHELLGNRTPDDTEYEPRWRNFFKLEEMPWLRDHCIQNQIIVPAATYCVMALEAARFLGRGKHVVNIELSNIVILRPIVLDESSGGTETLLSLRSDLDSNIHAEFSLSAGTVEDGHLRTAASGEIRVFLGADFPLLPVNVNRFYESLSQMGLGYTGPFRAMTSMRRQMDTASSVVEIDEDVARSIPVHPTWLDVCFQTFLAAFAAPRDASLWTAFMPTTIGRMSFSP---SMTVDAQLTELTPAFQAKLPTITGDMSIYNSKTGRLEVHIEDFTMSSFLPATEKDDRRLYLKTVWRPDILSR--KVIDACEKVVRFYLSKLRRPGLLGVVASTVSPTEPELASILQEFGHHIDMTLVTTIGEQLL-----GDLVSRWHHEGLGFTQVHRHIVSAAKQISHRYTNLRVLQVGPSSASLVRALCQGLEHALDSYTIVDGSEHIVEEIRAGLVSNKLLLDVEAGLGEGNDAFAAGSFDLIITHKAFRKQAAALRMVRDLLRPGGFLVMMAATGPQLRFPLFLLSAPPVNDDGSIQPQVLNSTRDEIHSILQKSGFSGVDSMALDNVEAKHTFSVVVSQAIDDDVNFLRTPLAW-SGKILVLGGSSLKVSNIIRIVQSSRVWSGEIVTVESLSGLLS--EAEAVLSITELDQPILEAPNFQNLQMLLEKSKALLWITQGA-SKSPYQSATIGLGRSFMSENPQKALQFLDLDTVEAVLAESLLRLIASAVKRSRLWMIEPELSLDKGTLLIPRLVPDKKRNDRLNSLKRKVETQALVGTQAVTLVPSLHNAGQVAYTAETLHHELADQVSLRVEYCSADPVLPNHGDNLFCCVGRTQRFLALSASNSSAITVPRAWTIRLPVFHTLHRIKARVIEASMPPGYITLLYEADAHLASSIDG--PLSGKEYAI--YKIIEPHMSRKEMASLIPPKSKLLIHPGHRSDRRQLQAVQQALPKSTAVVAFQDLDSLITHDVLLGAL---DSTQVVKASSLVMDGINSHGSVVVVDWTGDQVITLTQRPVNPQHLLSPNKTYLLVGLSGQIGQSMCRWLVTNGARHVVVTSRNPDKEG-LWKDELQRQGANIAIEAADVTNKQELVDLRTRILSTMPPIGGVANGAMVLSDKLFADMSYDSFQKVLSPKVEGSKNLDDIFSGDDLDFFILFSSISAVTGQRSQANYAAANNFMVGLASQRRARQLPASVIDIGMVIGIGVIQRTEGISAMEIALR-KLDYMPVSERDLHHLLAEAILVGKSDECPEIVTGLETFNPFWHRNPRFSHLK-GQGQRTLKEKLADARGPNDALQTMEEALVAYLGSSLK----------VPLIDLGIDSLVAVEIRNWIFSEAGHDVPVLKILGGSSIKQICTDVV-FESRDWNE----------------------------------------------------------------------------SRPIPFRTESLSLGQSRLYQYLDDKITLNCTASYALSGQLDVSKFEKSILAVIQSHEMLRTTFYLDEQDAKPVQGIIEKSPFKMRIISGNSDME-VKSELDQYNLEMGDTFIATLLSHSADSHTIIFGYHHIIMDGVSWQIFQQDLAKFYNHP-LISSPKSLPAQYVDFTVKQQRDIAGGAYADRLKFFQDCFREPVSPLPLFPFAKVSTRRSLARHAVRDVALHINPETLNAVKKASQASRATSFHFFLSAFQVLLHRLLNTEQMCIGVVDANRSEQAFSSTIGFFLETIPVLFQVDRDQRFSNVLQTTRSKAYAALAQTGVPTEEILRACNIPASTTETPLFQVVFNYRMGASRTSQMQGLDMKFLHYTDAKSPFDVVVSVDELNDGTAMVTFSLQDYLYDEEGAELLAKTYQHLLEALANDPDGPVGSIPVFDTTLIEQAVALGTGPKIEVAPTLSKMINTWTSKDPDSLAVKDVSGNTKTYFQLSERANGISAELISDETVSLSPICVLLEPGTDTIATILGILRAGAAYVPLDVRSTNERLSDILEESILLHHTATEQRAGELGIRLLSIDSIPQNTTERVEDLSTTDGLAMILYTSGSTGKPKGIPLTNDNIRTTILGVSKRVPLGREVVLQQSGQGFDAAIFQIFIALANGGTVIMGDNRAEPAELAALMAREGVTCSVFIVSEMQSMLKYGYDELRTCSSWRIAMVAGEVFTINLLDQFRNLNRPDLSIINAYGPTEASICSSMHEVSILIGKPIANYGTYIVDEECRPVPIGWPGEIAITGPGVADGYLDLPQLTERKFK-RLYLTGDKGRMLGDGSIVMSGRVDGDDQVKIRGMRVQLDDVSRVLVQASGGDAAVLVQGNDTQRLIAYVVFSGTSHIDDKPTYLHKLNQELPIPPYMRPVVTIPLDILPVTERGKLDSRKLAALPLPEVS-HQMTEYEARLRDVWTTVLGDISVPIQRDSDFFSVGGNSLLLLRLKSEIRRVFAVDIPLSDLFQYSTLELFAARLTGTHINWDQEAEPDD-------EGISVLLTGSTGFLGTAILRQLVTLPQVVRVHCAAIRDHPRQLGVDSPKIVRYSGDLALPHLGLSPEQTAQICNDIDVIIHNGAEVSHMKNYRSLRATNFLSTVELARMAVIPMHYVSTGGVARLSGAAVQPESSLAAFYPPSDGSDGYVASKWASEVFLEKLHSRMQGQTWIHRPSSITGNDVPTLDIVHNLLRFSASMKAVPDLAGSTGSFDFIHVDTVSKNIANCAVFVHQSGEEIVPVNQLKEHMEAVEPFRVLPLREWIVGAMEEGLDEVVGSFLLGSRIRVPLLQ-D---------
>743629673|gb|KID61106.1| Beta-ketoacyl synthase [Metarhizium anisopliae ARSEF 549]
MAYTHSPKEPIAIIGTGCRFPGD-ATSPSKLWDLLRSPRDLTKPIPAESRFNAEGFYHPNGERHGASNVTKSYFIEEDPRFFDSGFFSIAPREAEAIDPQQRLLLETVYEAMENAGLTLQGLRGSQTSAYVGAMSADYTDTQMRDLENLSQYMITGTSRALLSNRLSYFFDWKGPSISVDTACSSSLAAVHLGVQSLRNGECTTSCVAGSNLILGPDAYLAATSLHLLSPSGRSQMWDKGADGYARGEGVCAFFMKTLSQALRDGDRIDALIRESCINQDGRTKGITLPSAEAQAALIRTTYRNAGLDRNEDRPQYVEAHGTAGDPREASAISQTFFPP----------GNKPNVGSVK-AGIAGLLKVLLAMRHKTIPPNQHLRHLNPSVEPFYKNLGIPTTLLDWPHVPSDHPLRASINGFGSGGTNCHAIMESYVPEIHDHGPWGRPEDVDFTPTPLIFSAASESALVAMLEKYARYLENTDVPIQRLAKTLYSHRSTLGVRVSFPTSELLEEIKKQLSKVRDSPGTEIGTRSSIIEFDENRRPRILGIFTGGAQWPGMGQTLMKRCALFRTTIENMEQALALLPDPPEWSLKKEIMAPPAESRLGEAEISLPVCAAVQVGLVRLLSQAGISFHSVVGHSGGEIGAAYAAGKISENDAVIIAYYRGVYAKLAIGADGKKGAMIAVGFGYEEGLNFCSNPKMKDRLTIAASNSPKSVTLSGDEDAVLEAKEMLDNEGLFNRVLKLDTAYHSSHMYPCAAPYLAALQRCDITAWVSSVYEDNRAITDDQDADMKAIYWKDNLIGRVLFSQALECALDDDRGAFDLALEVGPHPALRGPSLETIRSKLGSEIPYAGVLDRKSDDITALSRALGFVWLGSDCVNFDDYSSAF-LANLPTYPWDHKSILWRESRLNRQVRHRSDRPHELLGNRTPDDTEYEPRWRNFFKLEEMPWLRDHCIQNQIIVPAATYCVMALEAARFLGRGKHVVNIELSNIVILRPIVLDESSGGTETLLSLRSDLDSNIHAEFSLSAGTVEDGHLRTAASGEIRVFLGADFPLLPVNVNRFYESLSQMGLGYTGPFRAMTSMRRQMDTASSVVEIDEDVARSIPVHPTWLDVCFQTFLAAFAAPRDASLWTAFMPTTIGRMSFSP---SMTVDAQLTELTPAFQAKLPTITGDMSIYNSKTGRLEVHIEDFTMSSFLPATEKDDRRLYLKTVWRPDILSR--KVIDACEKVVRFYLSKLRRPGLLGVVASTVSPTEPELASILQEFGHHIDMTLVTTIGEQLL-----GDLVSRWHHEGLGFTQVHRHIVSAAKQISHRYTNLRVLQVGPSSASLVRALCQGLEHALDSYTIVDGSEHIVEEIRAGLVSNKLLLDVEAGLGEGNDAFAAGSFDLIITHKAFRKQAAALRMVRDLLRPGGFLVMMAATGPQLRFPLFLLSAPPVNDDGSIQPQVLNSTRDEIHSILQKSGFSGVDSMALDNVEAKHTFSVVVSQAIDDDVNFLRTPLAW-SGKILVLGGSSLKVSNIIRIVQSSRVWSGEIVTVESLSGLLS--EAEAVLSITELDQPILEAPNFQNLQMLLEKSKALLWITQGA-SKSPYQSATIGLGRSFMSENPQKALQFLDLDTVEAVLAESLLRLIASAVKRSRLWMIEPELSLDKGTLLIPRLVPDKKRNDRLNSLKRKVETQALVGTQAVTLVPSLHNAGQVAYTAETLHHELADQVSLRVEYCSADPVLPNHGDNLFCCVGRTQRFLALSASNSSAITVPRAWTIRLPVFHTLHRIKARVIEASMPPGYITLLYEADAHLASSIDG--PLSGKEYAI--YKIIEPHMSRKEMASLIPPKSKLLIHPGHRSDRRQLQAVQQALPKSTAVVAFQDLDSLITHDVLLGAL---DSTQVVKASSLVMDGINSHGSVVVVDWTGDQVITLTQRPVNPQHLLSPNKTYLLVGLSGQIGQSMCRWLVTNGARHVVVTSRNPDKEG-LWKDELQRQGANIAIEAADVTNKQELVDLRTRILSTMPPIGGVANGAMVLSDKLFADMSYDSFQKVLSPKVEGSKNLDDIFSGDDLDFFILFSSISAVTGQRSQANYAAANNFMVGLASQRRARQLPASVIDIGMVIGIGVIQRTEGISAMEIALR-KLDYMPVSERDLHHLLAEAILVGKSDECPEIVTGLETFNPFWHRNPRFSHLK-GQGQRTLKEKLADARGPNDALQTMEEALVAYLGSSLK-------NSYVPLIDLGIDSLVAVEIRNWIFSEAGHDVPVLKILGGSSIKQICTDVV-FESRDWNE----------------------------------------------------------------------------SRPIPFRTESLSLGQSRLYQYLDDKITLNCTASYALSGQLDVSKFEKSILAVIQSHEMLRTTFYLDEQDAKPVQGIIEKSPFKMRIISGNSDME-VKSELDQYNLEMGDTFIATLLSHSADSHTIIFGYHHIIMDGVSWQIFQQDLAKFYNHP-LISSPKSLPAQYVDFTVKQQRDIAGGAYADRLKFFQDCFREPVSPLPLFPFAKVSTRRSLARHAVRDVALHINPETLNAVKKASQASRATSFHFFLSAFQVLLHRLLNTEQMCIGVVDANRSEQAFSSTIGFFLETIPVLFQVDRDQRFSNVLQTTRSKAYAALAQTGVPTEEILRACNIPASTTETPLFQVVFNYRMGASRTSQMQGLDMKFLHYTDAKSPFDVVVSVDELNDGTAMVTFSLQDYLYDEEGAELLAKTYQHLLEALANDPDGPVGSIPVFDTTLIEQAVALGTGPKIEVAPTLSKMINTWTSKDPDSLAVKDVSGNTKTYFQLSERANGISAELISDETVSLSPICVLLEPGTDTIATILGILRAGAAYVPLDVRSTNERLSDILEESILLHHTATEQRAGELGIRLLSIDSIPQNTTERVEDLSTTDGLAMILYTSGSTGKPKGIPLTNDNIRTTILGVSKRVPLGREVVLQQSGQGFDAAIFQIFIALANGGTVIMGDNRAEPAELAALMAREGVTCSVFIVSEMQSMLKYGYDELRTCSSWRIAMVAGEVFTINLLDQFRNLNRPDLSIINAYGPTEASICSSMHEVSILIGKPIANYGTYIVDEECRPVPIGWPGEIAITGPGVADGYLDLPQLTERKFK-RLYLTGDKGRMLGDGSIVMSGRVDGDDQVKIRGMRVQLDDVSRVLVQASGGDAAVLVQGNDTQRLIAYVVFSGTSHIDDKPTYLHKLNQELPIPPYMRPVVTIPLDILPVTERGKLDSRKLAALPLPEVS-HQMTEYEARLRDVWTTVLGDISVPIQRDSDFFSVGGNSLLLLRLKSEIRRVFAVDIPLSDLFQYSTLELFAARLTGTHINWDQEAEPDD-------EGISVLLTGSTGFLGTAILRQLVTLPQVVRVHCAAIRDHPRQLGVDSPKIVRYSGDLALPHLGLSPEQTAQICNDIDVIIHNGAEVSHMKNYRSLRATNFLSTVELARMAVIPMHYVSTGGVARLSGAAVQPESSLAAFYPPSDGSDGYVASKWASEVFLEKLHSRMQGQTWIHRPSSITGNDVPTLDIVHNLLRFSASMKAVPDLAGSTGSFDFIHVDTVSKNIANCAVFVHQSGEEIVPVNQLKEHMEAVEPFRVLPLREWIVGAMEEGLDEVVGSFLLGSRIRVPLLQ-D---------
>770388342|gb|KJK74351.1| hypothetical protein H634G_10258 [Metarhizium anisopliae BRIP 53293] >770407614|gb|KJK92462.1| hypothetical protein H633G_03662 [Metarhizium anisopliae BRIP 53284]
MAYTHSPKEPIAIIGTGCRFPGD-ATSPSKLWDLLRSPRDLTKPIPAESRFNAEGFYHPNGEHHGASNVTKSYFIEEDPRFFDSGFFSIAPREAEAIDPQQRLLLETVYEAMENAGLTLQGLRGSQTSAYVGAMSADYTDTQMRDLENLSQYMITGTSRALLSNRLSYFFDWKGPSISVDTACSSSLAAVHLGVQSLRNGECTTSCVAGSNLILGPDAYLAATSLHLLSPSGRSQMWDKGADGYARGEGVCAFFMKTLSQALRDGDRIDALIRESCINQDGRTKGITLPSAEAQAALIRTTYRNAGLDRNEDRPQYVEAHGTAGDPREASAISQTFFPP----------GNKPNVGSVK-AGIAGLLKVLLAMRHKTIPPNQHLRHLNPSVEPFYKNLGIPTTLLDWPHVPSDHPLRASINGFGSGGTNCHAIMESYVPEIHDHGPWGRPEDVAFTPTPLIFSAASESALVAMLEKYARYLENTDVPIQRLAKTLYSHRSTLGVRVSFPTSELVEEIKKQLSKVRDSPGTEIGTRSSIIEFDENRRPRILGIFTGGAQWPGMGQTLMKRCALFRTTIENMEQALALLPDPPEWSLKKEIMAPPAESRLGEAEISLPVCAAIQVGLVRLLSQAGISFHSVVGHSGGEIGAAYAAGKISENDAVIIAYYRGVYAKLAIGADGKKGAMIAVGFGYDEGLNFCSNPKMKDRLTIAASNSPKSVTLSGDEDAVLEAKEMLDNEGLFNRVLKLDTAYHSSHMYPCAAPYLAALQRCDITAWVSSVYEDNRAITDDQDADMKAIYWKDNLIGRVLFSQALECALDDDRGAFDLALEVGPHPALRGPSLETIRSKLGSEIPYAGVLDRKSDDVTALSRALGFVWLGSDCVNFDDYSSAF-LADLPTYPWDHKSILWRESRLNRQVRHRSDRPHELLGNRTPDDTEYEPRWRNFFKLEEMPWLRDHCIQNQIIVPAATYCVMALEAARFLGRGKHVVNIELSNIAILRPIVLDESSGGTETLLSLRSDLDSNIHAEFSLSAGTVEDGHLRTAASGEIRVFLGADFPLLPVNVNRFYESLSQMGLGYTGPFRAMTSMRRQMDTASSVVEIDEDVARSIPVHPTWLDVCFQTFLAAFAAPRDASLWTAFMPTTIGRMSFSP---SMTVDAQLTELTPAFQAKLPTITGDMSIYNSKTGRLEVHIEDFTMSSFLPATEKDDRRLYLKTVWRPDILSR--KVIDACEKVVRFYLSKLRRPGLLGVVASTVSPTEPELASILQEFGHHIDMTLVTTIGEQLL-----GDLVSRWHHEGLGFPQVHQHIVSAAKQISHRYTNLRVLQVGPSSASLVRALCQGLEHALDSYTIVDGSEHIVEEIRAGLVSNKLLLDVEAGLGEGNDAFAAGSFDLIITHKAFRKQAAALRTVRDLLRPGGFLVMMAATGPQLRFPLFLLSAPPVNDDGSIQPQVLNSTRDEIHSILQKSGFSGVDSMALDNVEEKHTFSVVVSQAIDDDVNFLRTPLAW-SGKILVLGGSSLKVTNIIRIVQSSRVWSGEIVTVESLSGLLS--EAEAVLSITELDQPILEAPNFQNLQMLLEKSKALLWITQGA-SESPYQSATIGLGRSFISENPQKALQFLDLDTVEAVLAESLLRLIASAVRRSRLWMIEPELSLDKGTLLIPRLVPDKKRNDRLNSLKRKVETQALVGTQAVTLVPSLHNAGQVAYTAETLSHEPADQVSLRVEYCSADPVLPNHGDNLFCCVGRTQRFLALSASNSSAITVPRAWTIRLPVFHTLHRIKARVIEASMPLGYITLLYEADAHLASSIDG--PLSSREYAI--YKIIEPHMSRKEMASLIPPKSRLLIHPGHRSDRRQLQAVQQALPKNTAVVAFQDLDSLITHDVLLGAL---DSTQVVKASSLVMDGINSHGSVVVVDWTGDQVITLTQRPVNPQHLLSPNKTYLLVGLSGQIGQSMCRWLVTNGARHVVVTSRNPDKEG-LWKDELQRQGANIAIEAADVTNKQELVDLRTRILSTMPPIGGVANGAMVLSDKLFADMSYDSFQKVLSPKVEGSKNLDDIFSGDDLDFFILFSSISAVTGQRSQANYAAANNFMVGLASQRRARQLPASVIDIGMVIGIGVIQRTEGISAMETALR-KLDYMPVSERDLHHLLAEAILVGKSDECPEIVTGLETFNPFWHRNPRFSHLK-GQGQRTLKEKLADARGPNDALQTMEEALVAYLGSSLK----------VPLIDLGIDSLVAVEIRNWIFSEAGHDVPVLKILGGSSIKQICTDVV-FESRDWNE----------------------------------------------------------------------------SRPIPFHTESLSLGQSRLYQYLDDKITLNCTASYALSGKLDVSKFEKSILAVIQSHEMLRTTFYLDEQDAKPVQGIIEKSPFKMRIIPGNSDME-VKSELDQYNLEMGDTFIATLLSHSADSHTIIFGYHHIIMDGVSWQIFQQDLAKFYNHP-LISSPKSLPAQYVDFTVKQQRDIAGGAYAHRLKFFQDCFREPVSPLPLFPFAKVSTRRSLTRHAVRDVALHIDPETLNTVKKASQASRATSFHFFLSAFQVLLHRLLNTEQMCIGVVDANRSEQAFGSTIGFFLETIPVLFQVDRDQRFSNVLQTTRSKAYAALAQTGVPTEEILRACNIPASTTETPLFQVVFNYRMGASRTSQMQGLDMKFLHYTDAKSPFDVVVSVDELNDGTAMVTFSLQDYLYDEEGAELLAKTYQHLLEALANDPDGPVGSIPVFDTTLIEQAVALGTGPKIELAPTLSKMINTWTREDPNALAVKDVNGNTKTYFQLSERANGISAELISDETVSLSPICVLLEPGTDTIATILGILRAGAAYVPLDVRSTNERLSDILEESILLHHTATEQRAGELRIRLLSIDSIPQNTTERVEDLSTTDGLAMILYTSGSTGKPKGIPLTNDNIRTTILGVSKRVPLGREVVLQQSGQGFDAAIFQIFIALANGGTVIMGDNRAEPAELAALMAREGVTCSVFIVSEMQSMLKYGYDELRTCSSWRIAMVAGEVFTINLLDQFRNLNRPDLRIINAYGPTEASICSSMHEVSIPIGKPIANYGTYIVDEECRPVPIGWPGEIAITGPGVADGYLDLPQLTERKFK-RLYLTGDKGRMLCDGSIVMSGRVDGDDQVKIRGMRVQLDDVSRVLVQASGGDAAVLVQGNDTQRLIAYVVFSGTSHIDDKPTYLHKLNQELPIPPYMRPVVTIPLDILPVTERGKLDSRKLAALPLPEVS-HQMTEYEARLRDVWITVLGDISVPIQRDSDFFSVGGNSLLLLRLKSEIRRVFAVDIPLSDLFQYSTLELFAARLTGNHINWDQETEPDD-------DGISVLLTGSTGFLGTAILRQLVTLPQVVRVHCAAIRDDPRQLGVDSPKIVRYSGDLALPHLGLSPEQTAQICNDIDVIIHNGAEVSHMKNYRSLRATNFLSTIELARMAVIPMHYVSTGGVARLSGAAVQPESSLAAFYPPSDGSDGYVASKWASEVFLEKLHSRMQGQTWIHRPSSITGNDVPTLDVVHNLLRFSASMKAVPDLTGSTGSFDFIHVDTVSKNIANCAVFVHQSGEEIVPVNQLKEHMEAAEPFRVLPLREWVVGAMEEGLDEVVGSFLLGSRIRVPLLQ-D---------
>761842003|ref|XP_007824541.2| Beta-ketoacyl synthase [Metarhizium robertsii ARSEF 23] >594715595|gb|EXU98505.1| hybrid polyketide synthase-nonribosomal peptide synthetase [Metarhizium robertsii] >734843297|gb|EFY96241.2| Beta-ketoacyl synthase [Metarhizium robertsii ARSEF 23]
MAYTHSPKDPIAIIGTGCRFPGD-ATSPSKLWDLLRSPRDLTKPIPAESRFNAEGFYHPNGERHGASNVTKSYFIEEDPRFFDSGFFSIAPREAEAIDPQQRLLLETVYEAMENAGLTLQGLRGSQTSAYVGAMSADYTDTQMRDLENLSQYMITGTSRALLSNRLSYFFDWKGPSISVDTACSSSLAAVHLGVQSLRIGECTTSCVAGSNLILGPDAYLAATSLHLLSPSGRSQMWDKGADGYARGEGVCAFFMKTLSQALRDGDRIDALIRESCINQDGRTKGITLPSAEAQAALIRKTYRNAGLDRNEDRPQYVEAHGTAGDPREASAISQTFFPP----------GNKPNVGSVK-AGIAGLLKVLLAMRHKTIPPNQHLRHLNPSVEPFYKNLGIPTTLLDWPHVPSDHPLRASINGFGSGGTNCHAIMESYVPEIHDHGPWGRPEDVDFTPTPLIFSAASESALVAMLEKYARYLENNDVPIQRLAKTLYSHRSTLGVRVIFPTSELLEEIKKQLSKVRDSPGTEIGTRSSIIEFDENRRPRILGIFTGGAQWPGMGQTLMKRCALFRTTIENMEQALALLPDPPEWSLKKEIMAPPAESRLGEAEISLPVCAAVQVGLVRLLSQAGISFHSVVGHSGGEIGAAYAAGKISENDAVVIAYYRGVYAKLAISADGKKGAMIAVGFGYEEGLNFCSNPKMKDRLTIAASNSPKSVTLSGDEDAVIEAKEMLDNEGLFNRVLKLDTAYHSSHMYPCAAPYLAALQRCDITAWVSSVYEDNRTITDDQDADMKAIYWKDNLIGRVLFSQALECALDDDRGAFDLALEVGPHPALRGPSLETIRSKLGSEIPYAGVLDRKSDDVTAVSRALGFVWLGSDCVNFDDYSSAF-LANLPTYPWDHKSILWRESRLNRQVRHRSDRPHELLGNRTPDDTEYEPRWRNFFKLEEMPWLRDHCIQNQIIVPAATYCVMALEAARFLGRGKHVVNIELSNIAILRPIVLDESSGGTEILLSLRSDLDSNIHAEFSLSAGTVEDGHLRTAASGEIRVFLGADFPLLPVNVNRFYESLSQMGLGYTGPFRAMTSMRRQMDTASSVVEIDEDVGRSIPVHPTWLDVCFQTFLAAFAAPRDASLWTAFMPTTIGRMSFSP---SMTVDAQLTELTPAFQAKLPTITGDMSIYNSKTGRLEVHIEDFTMSSFLPATEKDDRRLYLKTVWRPDILSR--KVIDACEKVVRFYLSKLRRPGLLGVVASTVSPTEPELASILQEFGHHIDMTLVTTIGEQLL-----GDLVSRWHHEGLGFTQVHQHIVSAAKQISHRYTNLRVLQVGPSSASLVRALCQGLEHALDSYTIVDGSEHIVEEIRAGLVSNKLLLDVEAGLGEGNDAFAAGSFDLIITHKAFRKQAAALRTVRDLLRPGGFLVMMAATGPQLRFPLFLLSAPPVNDDGSIQPQLLNSTRDEIHSILQKSGFSGVDSMALDNVEAKHTFSVVVSQAIDDDVNFLRAPLAW-SGKILVLGGSSLKVTNIIRIVQSSRVWSGEIVTVESLSGLLS--EAEAVLSITELDQPILEAPNFQNLQMLLEKSKALLWITQGA-SESPYQSATIGLGRSFMSENPQKALQFLDLDTVEAVLAESLLRLIASAVKRSRLWMIEPELSLDKGTLLIPRLVPDKKRNDRLNSLKRKVETQALVGTQAVTLVPSLHNAGQVAYTAETLNHEPADQVSLRVEYCSADPVLPNHGDNLFCCVGRTQRFLALSTSNSSAITVPRAWTIRLPVFHTLHRIKARVIEASMPPGYITLLYEADAHLASSIDG--PLSGKEYAI--YKIIEPHMSRKEMASLIPPKSRLLIHPGHRSDRRQLQAVQQALPKNTAVVAFQDLDSLITHDVLLGAL---DSTQVVKASSLVMDGINSHGSVVVVDWTGDQVITLTQRPVNPQHLLSPNKTYLLVGLSGQIGQSMCCWLVTNGARHVVVTSRNPDKEG-LWKDELQRQGANITIEAADVTNKQELVDLRTRILSTMPPIGGVANGAMVLSDKLFADMSYDSFQKVLSPKVEGSKNLDEIFSGDDLDFFILFSSISAVTGQRSQANYAAANNFMVGLASQRRARQLPASVIDIGMVIGIGVIQRTEGISAMETALR-KLDYMPVSERDLHHLLAEAILVGKSDECPEIVTGLETFNPFWHRNPRFSHLK-GQGQRTLKEKLADARGPNDALQTMEEALVAYLGSSLK----------VPLIDLGIDSLVAVEIRNWIFSEAGHDVPVLKILGGSSINQICTDVV-LESRDWNE----------------------------------------------------------------------------SRPIPFRTESLSLGQSRLYQYLDDKITLNCTASYALSGKLDVSKFEKSILAVIQSHEMLRTIFYLDEQDAKPVQGIIEKSPFKMKIISGNSDME-VKSELDQYNLEMGDTFIATLLSHSADSHTIIFGYHHIIMDGVSWQIFQQDLAKFYNHP-LISSPKSLPAQYVDFTVKQQRDIAGGAYAQRLKFFQDCFREPVSPLPLFPFAKVSTRRSLTRHAVRDVALHINPETLNAVKKASQASRATSFHFFLSAFQVLLHRLLNTEQMCIGVVDANRSEQAFSSTIGFFLETIPVLFQVDRDQRFSNVLQTTRSKAYAALAQTGVPTEEILRACNIPASTTETPLFQVVFNYRMGASRTSQMQGLDMKFLHYTDAKSPFDVVVSVDELNDGTAMVTFSLQDYLYDEEGAELLAKTYKHLLEALANDPDGPVGSIPVFDTTLIEQAVALGTGPKIELAPTLSKMINTWTSKDPNSLAVKDVNGNTKTYFQLSERANGISAELISDETVSLSPICVLLEPGTDTIATILGILRAGAAYVPLDVRSTNERLSDILEESILLHHTATEQRAGELRIRLLSIDSIPQNTTERVEDLSTTDGLAMILYTSGSTGKPKGIPLTNDNIRTTILGVSKRVPLGREVVLQQSGQGFDAAIFQIFIALANGGTVIMGDNRAEPAELAALMAREGVTCSVFIVSEMQSMLKYGYDELRTCSSWRIAMVAGEVFTINLLDQFRNLNRPDLSIINAYGPTEASICSSMHEVSIPIGKPIANYGTYIVDEECRPVPIGWPGEIAITGPGVADGYLHLPQLTERKFK-RLYLTGDKGRMLCDGSIVMSGRVDGDDQVKIRGMRVQLDDVSRVLVQASGGDAAVLVQGNDTQRLIAYVVFSGTSHIDDKPTYLHKLNQELPIPPYMRPVMTIPLDILPVTERGKLDSRKLAALPLPKVS-HQMTEYEARLRHVWTTVLGDISVPIQRDSDFFSVGGNSLLLLRLKSEIRRVFAVDIPLSDLFQYSTLELFAARLTGNHINWDQETEPDD-------EGISVLLTGSTGFLGTAILRQLVTLPQVVRVHCAAIRDNPRQLGVDSPKIVRYSGDLALPHLGLSPEQMAQICNDIDVIIHNGAEVSHMKNYRSLRATNFLSTIELARMAVIPMHYVSTGGVARLSGAAVQTESSLAAFYPPSDGSDGYVASKWASEVFLEKLHSRMQGQTWIHRPSSITGNDVPTLDVVHNLLRFSASMKAVPDLAGSTGSFDFIHVDTVSKNIANCAVFVHQSGEEIIPVNQLKEHMEAAEPFRVLPLREWVVGAMEEGLDEVVGSFLLGSRIRVPLLQ-D---------
>743642592|gb|KID73874.1| Beta-ketoacyl synthase [Metarhizium brunneum ARSEF 3297]
MAYTHSPKEPIAIIGSGCRFPGD-ATSPSKLWDLLRSPRDLTKPIPAESRFNAEGFYHPKGKRHGASNVTKSYFIEEDPRFFDSGFFSIAPREAEAIDPQQRLLLETVYEAMENAGLTLQGLRGSQTSAYVGAMSADYTDTQMRDLENLSQYMITGTSRALLSNRLSYFFDWKGPSISVDTACSSSLAAVHLGVQSLRNGECTTSCVAGSNLILGPDAYLAATSLHLLSPSGRSQMWDKGADGYARGEGVCAFFMKTLSQALRDGDRIDALIRESCINQDGRTKGITLPSAEAQAALIRTTYRNAGLDRNEDRPQYVEAHGTAGDPREASAISQTFFPP----------GNKPNVGSVK-AGIAGLLKVLLAMRHKTIPPNQHLRHLNPSVEPFYKNLGIPTTLLDWPHVPFDHPLRASINGFGSGGTNCHAIMESYVPEIHDHGPWGRPEDVDFTPTPLIFSAASESALVAMLEKYARYLENTDVPIQRLAKTLYSHRSTLGVRVIFPTSELLEEIKKKLSKVRDSPGTEIGTRSSVIEFDENRRPRILGIFTGGAQWPGMGQTLMKRCALFRTTIENMEQALALLPDPPEWSLKKEIMAPPAESRLGEAEISLPVCAAVQVGLVRLLSQAGISFHSVVGHSGGEIGAAYAAGKISENDAVIIAYYRGVYAKLAIGADGKKGAMIAVGFGYEEGLNFCSNPKMKDRLTIAASNSPKSITLSGNEDAVIEAKEMLDNEGLFNRVLKLDTAYHSSHMYPCAAPYLAALQRCDITAWVSSVYEDNRTITDDQDADMKAIYWKDNLIGRVLFSQALECALDDDRGAFDLALEVGPHPALRGPSLETIRSKLGSEIPYAGVLDRKSDDVTALSRALGFVWLGSDCVNFDDYSSAF-LANLPTYPWDHKSILWRESRLNRQVRHRSDRPHELLGNRTPDDTEYEPRWRNFFKLEEMPWLRDHCIQNQIIVPAATYCVMALEAARFLGRGKHVVNIELSNIAILRPIVLDESSGGTETLLSLRSDLDSNIHAEFSLSAGTVEDGHLRTAASGEIRVFLGADFPLLPVNVNRFYESLSQMGLGYTGPFRAMTSMRRQMDTASSVVEIDEDVGRSIPVHPTWLDVCFQTFLAAFAAPRDASLWTAFMPTTIGRMAFSP---SMTVDAQLTELTPAFQAKLPTITGDMSIYNSKTGRLEVHIEDFTMSSFLPATEKDDRRLYLKTVWRPDILSR--KVIDACEKVVRFYLSKLRRPGLLGVVASTVSPTEPELASILQEFGHHIDMTLVTTIGEQLL-----GDLVSRWHHEGLGFTQVHQHIGSAAKQISHRYTNLRVLQVGPSSASLVRALCQGLEHALDSYTIVDGSEHIVEEIRAGLVSNKLVLDVEAGLGEGNDAFAAGSFDLIITHKAFRKQAAALRTVRDLLRPGGFLVMMAATGPQLRFPFFMLSAPPVNDDGSIQPQLLNSTRDEIHSILQKSGFSGVDSMALDNVEAKHTFSVVVSQAIDDDVNFLRTPLAW-SGKILVLGGSSLKVTNIIRIVQSSRVWSGEIVTVESLSGLLS--EAEAVLSITELDQPILEAPNFQNLQMLLDKSKALLWITQGA-SESPYQSATIGLGRSFMSENPQKALQFLDLDTVEAVLAESLLRLIASAVKTSRLWMIEPELSLDKGTLLIPRLVPDKKRNDRLNSLKRKVETQALVGTRAVTLVPSLHNAGQVAYTAETLNHEPADQVSLRVEYCSADPVLPNHGDNLFCCVGRTQRFLALSASNSSAITVPRAWTIRLSVFHALHRIKARVIEASMPLGYITLLYETDAHLASSIDG--PLSGKEYAI--YKIIEPHMSRKAMASLIPSKSRLLIHPGHRSDRRQLQAIQQALPKNTAVVAFQDLDSLITHDVLLGAL---DSTQVVKASSLVMDGINSHSSVVVVDWTGDQVITLTQRPVNPQHLLSPNKTYLLVGLSGQIGQSMCRWLVTNGARHVVVTSRNPDKEG-LWKDELQRQGANIAIEAANVTNKQELVDLRTRILSTMPPIGGVANGAMVLSDKLFADMSYDSFQKVLSPKVEGSKNLDEIFSGDDLDFFILFSSISAVTGQRSQANYAAANNFMVGLASQRRARQLPASVIDIGMVIGIGVIQRTEGISAMETALR-KLDYMPVSERDLHHLLAEAILVGKSDECPEIVTGLETFNPFWHRNPRFSHLK-GQGQRTLKEKLADARGPNDALQTMEEALVAYLGSSLK-------NSYVPLIDLGIDSLVAVEIRNWIFSEAGHDVPVLKILGGSSIKQICTDVV-FESRDWNE----------------------------------------------------------------------------SRPIPFRTESLSLGQSRLYQYLDDNITLNCTASYALSGKLDVSKFEKSILAVIQSHEMLRTTFYLDEQDAKPVQGIIEKSPFKMTIISGNSDME-VKSELDQYNLEMGDTFIATLLSHSADSHTVIFGYHHIIMDGVSWQIFQQDLAKFYNHP-LISSPKSLPAQYVDFTVKQQRDIAGGAYAHRLKFFQDCFREPVSPLPLFPFAKVSTRRSLTRHAVRDVALHINPETLNAVKKASQASRATSFHFFLSAFQVLLHRLLSTEQMCIGVVDANRSEQAFSGTIGFFLETIPVLFQVDGDQRFSNVLQTTRSKAYAALAQTGVPTEEILRACNIPASTTETPLFQVVFNYRMGASRTSQMQGLDMKFSHYTDAKSPFDVVVSVDELNDGTAMVTFSLQDYLYDEEGAELLAKTYKHLLEALANDPHRPVGSIPVFDTTLIEQAVALGTGPKIELAPTLSKMINTWTSKDPNSLAVKDVNGNTKTYFQLSERANGISAELISDETVSLSPICVLLEPGTDTIATILGILRAGAAYVPLDVRSTNERLSDILEESILLHHRATEQRAGELRIRLFSIDSIPQNTTERVEDLSTTDGLAMILYTSGSTGKPKGIPLTNDNIRTTILGVSKRVPLGREVVLQQSGQGFDAAIFQIFIALANGGTVIMGDNRAEPAELAALMAREGVTCSVFIVSEMQSMLKYGYDELRTCSSWRIAMVAGEVFTINLLDQFRNLNRPDLRIINAYGPTEASICSSMHEVSIPIGKPIANYGTYIVDEECRPVPIGWPGEIAISGPGVADGYLHLPQLTERKFK-RLYLTGDKGRMLCDGSIVMSGRVDGDDQVKIRGMRVQLDDVSRVLVQASGGDAAVLLQGNDTQRLIAYVVFSGTSHIDDKPTYLHKLNQELPIPPYMRPVMTIPLDILPVTERGKLDSRKLAALPLPEVS-HQMTEYEARLRDVWTTVLGDISVPIQRDSDFFSVGGNSLLLLRLKSEIRRVFAVDIPLSDLFQYSTLELFAARLTGNHINWDRETEPDD-------EGISVLLTGSTGFLGTAILRQLVTLPQVVRVHCAAIRDDPRQLGVDSPKIVRYSGDLALPHLGLSPEQMAQICNDIDVIIHNGAEVSHMKNYRSLRAANFLSTIELAHMAVIPMHYVSTGGVARLSGAAVQTESSLAAFYPPSDGSDGYVASKWASEVFLEKLHSRMQGQTWIHRPSSITGNDMPTLDIVHNLLRFSASMKAVPDLAGSTGSFDFIHVDTVSKNIANCAVFVHQSGEEIVPVNQLKEHMEAAEPFRVLPLREWVVGAMEEGLDEVVGSFLLGSRIRVPLLQ-D---------
>AOSW01003260.1| Pochonia chlamydosporia 123
MAYTHSPKEPIAIIGSGCRFPGD-ATSPSKLWDLLRSPRDLTKPIPAESRFNAEGFYHPNGEHHGASNVTKSYFIEEDPRFFDSGFFSIAPREAEAIDPQQRLLLETVYEAMENAGLTLQGLRGSQTSAYVGAMSADYTDTQMRDLENLSQYMITGTSRALLSNRLSYFFDWKGPSISVDTACSSSLAAVHLGVQSLRNGECTTSCVAGSNLILGPDAYLAATSLHLLSPSGRSQMWDKGADGYARGEGVCAFFMKTLSQALRDGDRIDALIRESCINQDGRTKGITLPSAEAQAALIRTTYRNAGLDRNEDRPQYVEAHGTAGDPREASAISQTFFPP----------KNKPNVGSVK-AGIAGLLKVLLAMRHKTIPPNQHLRHLNPSVEPFYKNLEIPTTPLDWPHVPFDHPLRASINGFGSGGTNCHAIMESYVPEIHDHGPWGRPEDVDFTPTPLIFSAASESALVAMLEKYARYLENTDVPIQRLAKTLNSHRSTLGVRVIFPTSELLEEIKKQLSKVRDSPGTEIGTRSSIIEFDENRRPRILGIFTGGAQWPGMGQTLMKKCALFRTTIENMEQALALLPDPPGWSLKKEIMAPPAESRLGEAEISLPVCAAVQVGLVSLLSKAGISFHSVVGHSGGEIGAAYAAGKISENDAVIIAYYRGVYAKLAIGADGKKGAMIAVGFGYEEGLDFCSNPKMKDRLTIAASNSPKSVTLSGDEDAVIEAKEMLDKEGLFNRVLKLDTAYHSSHMYPCAAPYLAALQRCDITAWVSSVYEDNRKITDDQDADMKAIYWKDNLIGRVLFSQALECALDDDRGAFDLALEVGPHPALRGPSLETIRFKLGSEIPYAGVLDRKSDDVTALSRALGFVWLGSDCVNFDDYSSAF-LANLPTYPWDHKTILWRESRLNRQVRHRSDRPHELLGNRTPDDTEYEPRWRNFFKLEEMPWLRDHCIQNQIIVPAATYCVMALEAARFLGRGKHVVNIELSNIAILRPIVLDESSGGTETLLSLRSDLDSNIHAEFSLSAGTVEDGHLRTAASGEIRVFLGADFPLLPVNVNRFYESLSQMGLGYTGPFRAMTSMSRRMDLASSVVEIDEDVGRSIPVHPTWLDVCFQTFLAAFAAPRDASLWTAFMPTTIGRMSFSP---SMTVDAQLTELTPAFQAKLPTITGDMSIYNSKTGRLEVHIEDFTMSSFLPATEKDDRRLYLKTVWRPDILSR--KVIDACEKVVRFYLSKFRRPGLLGVVASTVSPTEPELASILQEFGHHIDMTLVTTIGEQLF-----GDLVSRWHDEGLGFTQVHQHIVSAAKQISHRYTNLRVLQVGPSSAGLVRALCQGLEHALDSYTIVDGSVHIVEEIREGLVSNKLLLDVEAGLGEGNDAFAAGSFDLIITHKAFSKQAAALRTVRDLLRPGGFLVMMAATGPQLRFPFFLLSAPPVNDDESIQPQLLNSTRDEIHRVLQKAGFSGVDSMALDNVEAKHTFSVVVSQSIDDDVNFLRTPLAS-SGKILVLGGSSVKVTNVIRIVQSSRVWSGEIVTVQSLSELLS--EAEAVLSLTELDQPILEAPNFQTLQMLLEKSRALLWITQGA-SESPYQSATIGLGRSFVSENPQKALQFLDLDTVEGVLAESLLRLIASAVKRSRLWMIEPELSVDKGTLLIPRLVPDKKRNDRLNSLKRKVETQALVGTQAVTLVPSMHNAGQVAYTAETLNHEPADQVSLRVEYCSADPVLPNHGDNLFCCVGRTQRFLALSASNSSAITVPRAWTLRLPVFHTLHRIKARVIEASMPPRYITLLYETDEHLASSIDG--PLSGKEYAI--YQIIEPHMSRKEMASLIPPKSRLLIHPGHRSDRRQLQAVQQALPKTTAVVAFQDLDSLIPHDVLLGAL---DSSQVVKACSLVLDGINSHGNVAVVDWTGDQVITLTQRPVNPQHLLSPNKTYLLVGLSGQIGQSMCRWLVTNGARHVVVTSRNPDKGG-LWKDELQRQGANIAIEAADVTNKQELVDLRTRILSTMPPIGGVANGAMVLSDKLFADMSYDSFQKVLSPKVEGSKSLEEIFSGDDLDFFILFSSISAVTGQRSQANYAAANNFMVGLASQRRARQLPASVIDIGMVIGIGVIQRTEGISAMETALR-KLDYMPVSERDLHHLLAEAILVGKSDECPEIVTGLETFNPFWHRNPRFSHLI-GQGQKTLKEKLADSRGQNDALQTMEEALMAYLGSSLK----------VPLIDLGIDSLVAVEIRNWIFSEAGHDVPVLKILGGSSIKQICTDVV-FESRDWNE----------------------------------------------------------------------------SRPIPFRTESLSLGQSRLYQYLDDNITLNCTASYALSGKLDVSKFEKSIVAVIQSHEMLRTTFYLDEQDGKPVQGIIEKSPFKMQVISGNSDAE-VKSELDQYNLEMGDTFIATLLSHSADSHTIIFGYHHIIMDGVSWQIFQQDLAKFYNHP-LISSPKSLPVQYIDFTVKQQRDIAGGAYADRLNFFQDSFREPVSPLPLFPFAKVSTRRSLTRHAVRDVVLHINPETLNAVKTASQASRTTSFHFFLSAFQVLLHRLLNTEQMCIGVVDANRSEQAFSSTIGFFLETIPVLFRVDKDQRFSNVLQTTRSKAYAALAQTGVPTEEILRACNIPASTTETPLFQVVFNYRMGASRTSQMQGLDMKFLHYTDAKSPFDVVVSVDELNDGTAMVTFSLQDYLYDEEGAELLAKTYKNLLEALAKDPDRPVGSIPVFDTTLIEQAVALGTGPEIELAPTLSKIINTWTSKDPNSLAVKDINGNTKTYFQLSERANGISAALISDETVFLSPICVLLEPGTDTIATILGILRAGAAYVPLDVRSTNERLSDILEECILLHHTATEQRAAELSIRLLSIDSIPQTTTERVEDLSTTDGLAMILYTSGSTGKPKGIPLTNDNIRTTILGVSKRVPLGREVVLQQSGQGFDAAIFQIFIALANGGTVIMGDNRADPAELAALMAREGVTCSVFIVSEMQSMLKYGYDELRTCSSWRIAMVAGEAFTINLLDQFRNLNRPDLRIINAYGPTEASICSSMHEVSIPIGKPIANYGTYIVDEECRPVPIGWPGEIAISGPGVADGYLDLPQLTERKFR-RLYLTGDKGRMLSDGSIVMSGRVDGDDQVKIRGMRVQLDDVSRVLVQASGGDAVVLVQGNDTQRLIAYVVFSGTSHIDDKQTYLHKLNQELPIPPYMRPVMTIPLDILPVTERGKLDSRKLAALPLPEVS-DQMTEYEARLRDVWTTVLGDISVPIQRDSDFFSVGGNSLLLLRLKSEIRRVFAVDIPLSELFQYSTLELFAARLTGNHINWDQETEPDD-------EGISVLLTGSTGFLGSAILRQLVTLPQVVRVHCAAIRDNPRQLGVDSPKIVRYSGDLALPHLGLSPEQIAQICSDIDVIIHNGAEVSHMKNYRSLRATNFLSTIELARMAVIPMHYVSTGGVARLSGAAVQTESSLAAFYPPSDGSDGYVASKWASEVFLEKLHRRMQGQTWIHRPSSITGNDVPTLDIVHNLLRFSVSMKAVPDLTGSTGSFDFIHVDTVSKNIANCAVFVHQSGEEIVPVDQFKEHMEAAEPFRVLPLREWVAGAMEEGLDEVVGSFLLGSRIRVPLLQ-D---------
>908387549|gb|KND88257.1| Nonribosomal peptide synthetase 14 [Tolypocladium ophioglossoides CBS 100239]
MAYTHSPKEPIAIIGSGCRFPGD-ATSPSKLWDLLRSPRDLTKPIPSESRFNAEGFYHPNGEHHGSSNVTKSYFIEEDPRFFDSGFFSIAPREAEAIDPQQRLLLETVYEAMESAGLTLHGLRGSQTSAYVGAMSADYTDTQMRDLENLSQYMITGTSRALLSNRLSYFFDWKGPSISVDTACSSSLAAVHLGVQSLRNGECTVSCVAGSNLILGPDAYLAATSLHLLSPSGKSQMWDEAADGYARGEGICAFFMKTLSQALRDGDRIDALIRESCINSDGRTKGITLPSAEAQAALIRSTYRNAGLDRAEDRPQYIEAHGTAEDPREASAISQTFFPP----------GNERSVGSVK-AGIAGLLKVLLAMRHKTIPPNQHLHHLNPSVKPSYKKLQIPTAPQEWPSVPPTHPLRASVNGFGSGGTNCHAIMESYVPEVHDQGPWGRPGDVDFTPTPLVFSASSESSLVAMLEKYAQYLENTDVPIQRLAMTLNSHRSTLPVRIAFPTSDLLEAINKQLSKVRGNPGTEIGTRSSAIEFDENRRPRILGVFTGGAQWPGMGQGLIDRCALFRDTIEIMEQSLAQLPDPPEWSLKSELMAPPAQSRLGEAELSLPICAAVQVGLVRLLSQAGITFHTVVGHSGGEIGAAYAAGKISATDAVRIAYYRGVYAKLAIGADGKKWAMIAVGFGYDEGINFCSSGKMKGRLTIAASNSPKSVTLPGDEDAVIEAKQMLDNEGLFNRVLKLDTAYHSPHMYPCAEPYLAALERCDITAWVSSVYEDNRTITPDQDTDMQARYWKDNLIGRVLFSQALERALDDGRGALDLVLEVGLHPALRGPSLETIRNKLGSEVPYSGVLDRKADDITALSNALGFIWLGSSCVNFVGYSSAY-LPDLPTYPWDHKTILWRESRLNKQVRHRADRPHELLGNRTPDDTDYEPRWRNFFKLEEMPWLRDHCIQNQIIVPAATYCVMALEAARFLGRGKHVKSIELSNIAILRPIILDESSGGTETLLSLRSDLDSSIRAEFSLSAATMEDGHMRTAATGEIRVFLKSDFPLLPVNVNQFYESLSEMGLNYSGPFRAMTSAERRMDMASAVVAIDEEVGKSIPVHPTWLDVCFQTFLAAFAAPRDDSLWTAFMPTTIGRMIFSP---SMTVDALLTEFTPGFQATLPTIAGDMSIYNSRTGQLEVRVEDFTMSSFLPATEKDDRILYLKTVWQRDILSG--KAIDACEKAIHYYLSKLRAPGLIGLVARDASPTQAELISILEEFGEHIDMVLVRTIGEKLW-----SDLVSRWHNEGLGFAQIHKHIVSAAKQISHRYTHLRILQVGPSSTSLVRAVCQELEHALDSYTIVDGSAQSIEGIKADLVSDQLLLDVENGVGELDEAVAAGSFDLIIVHKAFRKQTAALKMIRSLLRPGGFLLMMAATGKQLRFPFFLLSSPPANEEGSIQSKLTNATREEMHSVLQNAGFSGIDSMALDNVPEKHTFSVVVSQALDDQISFLRAPLAS-SGKLLLLGGSSIEIANFIRFIQTSRVWVGEIITVKSLADLKS--KVEAVLSLTELDSPVLEAPTFKSLQQLLETSKTVLWVTQGARSESPYQSSTIGLGRTFLSENPQKVLQFLDLDTLESFIAESLLRLVGGAVMRSHLWSIESELAVEKGKLLIPRLLPDRERNDRLNSLKRKVETQALIGKQPVTLVRSLHNADEVVYAAEALHHSLADQISLRAEYCSVDPVMPNHEKELFCCIGRTQRFLALSDSNSSVIKVPRVWTIRLPVIRVLSEIRSRVIEDSMPSRYTTLLYQSDANLSASIER--RVSDKDFAI--YQIIGPHTSRKELESMIPPKTRLLIHLGRRRDARKLSAIQQVLPTNTAVVSFKDLDTLVPHQVLFEAL--VDSTSVVKASSLVMEGIKRHTNATVVDWTGDQMITLTQRPVDPRHLFSPDKTYLLMGLSGQIGQSMCRWMVGNGARHIVVTSRNPDKEA-LWKDELQRQGANIAIEAADVTNKQDLVDLRTRILTTMPPVGGVANGAMVLSDKLFADMPYESFQKVLMPKVDGSKNLDEVFSSDDLDFFILFSSISAVTGQRSQANYAAANNFMVGLASQRRARNLPASVIDIGMVIGIGVIQRTEGISAMETALR-KLDYMPVSERDLHHLLAEAILVGKSDGSPEIVTGLETYNPFWHKNPRFSHLIVGQGQKTLKEKLADARGPDDALQIMEGALLTYLASSLKLSRESIF---VPVIDLGIDSLVAVEIRNWIFSEASYDIPVLKILGGSSIKQICTEVV-FESRDWNE----------------------------------------------------------------------------SRPIPLRTEPLSLGQSRLYQYLDDDTVLNCTASYALSGHLDVSKLEKSLEAVTQCHETLRTIFYTNEEDGQPVQGILEKSTFRLKMIPGITDTT-AKGEFDHYNLETGDTFIATVLSNGADSHTIIFGYHHIVMDGVSWQIFQQDLAKFYNDP-SLSAPKSLPTQYVDFTLKQQRDMANRAYDERLKFFQNEFREPIDPLPLFPFARVSTRKSLTQYAVRDVVTHVSADVVSALKKASQDSRTTSFHFFLSAFQVLLHRLLDTEQMCIGMVDANRSDQSFSNTIGFFLETIPVLFRVDGKQKFSDVLQTTRTKAYAALAQTGVPTEEILRACNIPASTTETPLFQVIFNYRMGASRTSPMHGVDMKFLEYADAKNPFDLVVSVDELDNGTAMLTFSLQDYLYDREGAELLANTYTHLLDVFSKGTARSVGSVSVFDTTLTEQAVALGTGPKVELAPTLSRIIDTWTKKDPEALAVKDINRNTKNYSQLSERANAISAALLSAGTAPPSPICVLLDPGVDTIATILGILRVGASYVPLDIRNTDERLGDILEESLLLYHAATAERARELQIRLATLDSVPQNTTERVEDLSTLDGLAMILYTSGSTGKPKGIPLTNANIRTPILGVSDTVPLRREVVLQQSGQGFDAAIYQIFIALANGGTLIMGDNRGDPAELAALMAREGVTCSVLIASEMQSMLKYGHEELLGCSSWRIAMVAGEAFTTNLLDQFRSLDRHDLRIINAYGPTEASICSSMNEVSIPIGKAIANYGTYIVDEECKPVPIGWPGEIAISGPGVASGYLDLPQLAESKFK-RLYLTGDRGRMLSDGSIVMSGRVDGDDQVKIRGMRVQLDDVSRALVQASRGDAAVLVQGDDNQRLVAYVVFSRTSQVHDKQTYLRQLNQELPIPLYMRPVIITPLDILPVTERGKLDSRKLAALPLPEVS-DEITEPEARLRDVWRGVLGEISIPIRRSSDFFSVGGNSLLLLRLKSEIRRVFAVDISLSELFQTSTLELLAARLTGNHIDWEKETEPDD-------EGISVLLTGSTGFLGTAILRQLVHLPRVARVHCAAIRVNPRGLGVDSPKIVRHSGDLAFPNLGMSQTQVDDLFDDVHVIIHNGAEVSQMKNYRSLRATNVLSTIELARLAVIPIHYISTGGVARLSGAAVQSESSLAEFYPPVDGSDGYVASKWASEVFLEKLHRRFQGQIWIHRPSSVTGDNVPALDIVHSLLRFSKLMKAVPDLAGSTGAFDFVHVDTVSKEIAGCAVYVHQNGEEIVPVDQLKEYLEDSEPFTVLPLGEWVAGAIEGGLDEVVGSFLLASVIRVPLLQK----------
>666863905|gb|KEZ40612.1| Nonribosomal peptide synthetase 14 [Scedosporium apiospermum]
MAYSHPPKEPIAIIGTGCRFPGN-STSPSKLWELLLSPRELSKEITAESRFNADGFYHPNGEHHGCSNVTKSYLLEEDPRFFDSGFFSIAPREAEAIDPQQRLLLETVYEAMENAGLTLQGLRGSMTSAYVGAMSADYTDTQLRDLENFSQYMITGTSRALLSNRLSYFFDWRGPSISVDTACSSSLVAVHLGVQSLRNGECTISCVAGSNLILGPDAFLAATSLHLLSPSGKSQMWDQSADGYARGEGICAFFMKTLSQALRDGDRIDALIRETCVNSDGRTKGITLPSAEAQAALIRATYRNAGLDRSMDRPQYIEAHGTAGDPREASALSQTFFPP----------DDKPTVGSVK-AGIAGLLKVLLAMRNKTIPPNQHLRNLNPSVRPFYQKLRIPTTPQEWPPVPPAHPLRASINGFGSGGTNCHAVMESYVPEIHDHGPWGKPEDLDFTPIPLIFSATSESALVSMLEKYAQYMERNNVSLHRLAITLNSRRSTLPVRIAFPTSNLLEGINKQLSKVRRNPGTELGTRSSVIEFSENRRPRILGVFTGGAQWPGMGQTLFKRCALFRETIKMMEDSLAQLPDPPEWSLKEELLAPPAQSRLGEAELSLPICAAVQVGLVRLLSQAGITFHTVVGHSGGEIGAAYAAGKISENDAVMIAYYRGVYAKLAIGEEGRKGAMIAVGFGFDEGINFCSTAQMKGRLTVAASNSPKSVTLSGDEDAIFEAKRILDNEGLFNRILKVDTAYHSSHMYPCGPPYLAALERCDITAWVSSVYEDSRIITPEEDPDMKALYWKENLIGRVLFSQAVEGALDDGRGALDLALEVGPHPALRGPTLETIRNKIGSEIPYSGVLDRRSDDLTALSAALGFVWLGPDSVDFNGYSSAF-LPDLPTYPWDHKAILWRESRLNKQVRSRADRPHELLGNRTPDDTDYEPRWRNLFKLDEIPWLRDHRIQNQVIVPAATYCVMALEAARVLCRGRQVLSIELSNIAILRPIVLDESSDGTETLLSLRSDLDSTIESEFTLSSGTVEDGHMRTAVTGKIRIFLQSSFPLLSVNVNQFYETLDEMGLGYTGPFRAMTSMERRMDMASAVVKVDEEVGKSIPVHPTWLDVCFQTFLAAFGAPRDGSLWTAFLPTTIGRMTFSP---SMIVDAHLTNFTPGFQATLPTITGDMSIYNSETGKLEIRIEDFRLSSIVPATERDDRILYLKTAWQPDILSA--RLIDACEKAIYYYLAKLKAPGLISLVSRSPSPTKSEFVAILDEFGEHIDMDLVRTIGESLL--GPSSELVTRWHNEGLGFAQLRKHIVSAAKQISHRYPRLRILQVGPSSPNLVRGVCQELDRSLGSYTIVDGSGQALEELAAALTSDQLVLDVENGAEEVRDIVTPGSFDLVIVHKAFRKQTTALKAIRSLLRPGGFLLMMAATGNQLRFPFF-LSSAPVNEGGSMQPKLTNPTREQTHGVLRKAGFSGIDSMGLDNISEKHTFSVVLSQAVDDEINFLRAPLTS-RERLLILGGSSPKIANLIRSIQNSRVWDGEITAVNCLDGLKS--KAGTVLSLTELDRPVLEASSFENLQLLLERCNPVLWVTQGARSESPYQSGTIGLGRSFQSENPQKILQFLDLDTLESIIAECLLRLTRGIALRLHLWSTEPELVLENGQLLIPRLVPDSERNHRLNSLRRKVKTQAHVSSQPITLVRSLQNAGEVSYAAEGLHYNLADQISLILEYCSLNPVMPNYDQELFCCIGRTQRFLALSASNSSAITVPRAWTIRLPMVSLISEIRAHVIEASMLPGYTTLLYGSDAHLAASLER--RISNKNFAIDFYQIIGPHTSRRELESMIPERTRLLINLRHQTDSRILSAIQQALPANAAVVSVDSLDALVPHEVLFKALISVDSTIIVKASMLVLDGVKQHPNVEVVDWAGDQIITLTKRPVNPRHLFSPDKTYILVGLSGQIGQSMCRWMVENGARNIVVTSRNPDKNA-LWRDELERQGANIAIEVADVTNKQDLENLRTRILNKMPAIGGVANGAMVLSDRMFADMSYESFRKVLAPKVDGSKNLDEVFSADNLDFFLLFSSISAVTGQRSQANYAAANNFMVGLASQRRARNLPASVIDIGMVIGVGVIQRTEGVSALETNLR-KLDYMPVSERDLHHLLSEAIVLDRSAESPELVTGLETYNPFWHKNARFSHLL-GQSQKTLKERLADSPGPDEALQIMEGALLAYLISALKLSPDGVY---IPLIDLGIDSLVAVEIRNWIFSEAGHDVPVLKILGGSSVRQICDEVI-FESRDWND---------------------------SDPLRDGQLTPTDNLSNSSISSEPSPK----------------------PRPTPFRTESMSLGQSRLYQYLNDDTVLNCTASYDLQGKLDVVKFEKALQAVIQRHETLRTIFYGNEQDGQPVQGIIEKSLFKLTIIPGVSDTTDVKREFDHYDLERGDTFIATLLTHGVDAHTVIFGYHHIIMDGVSWQIFQQDLAKFYNDPSSLSSSKSKPTQYIDFILEQQRALSNGAYTERLKFFKNEFGEPVNPIPLFPFAKVSTRKSLKQYRIRNVVTHVSAEVVSALKKESQASRTTSFHFFLAAFQVLLRRLLDTEQLCIGIVDANRSDQSFADTIGFFLETLPVVFRVGNDQKFSDVLQTTRTKAYTALAQTGVPIEEILQACNIPASMTETPLFQVVFNYRMGAGRTSQMQGVDMRFLEYADAKNPFDLVVSVDELEDGTAMLTFSLQDYLYDQEGAELLVNTYTHLLDVLSKDITRSVGSIPIFDTPLTQLGITLGTGPIVELAPTLSKIINTWVDKDPEALAVKDISGKTMTYSQLSERASAISTVLSSAGAESSSPICVLLDPSVDAIATILGILRSGAVYVPLDVRSTDERLRDILEESILLHHAATSKRAAELRISLIDLDVVSLNLTQKVNDTSTLDSLAMILYTSGSTGKPKGIPLTNGNIRTTILAVSERVPLGREVVLQQSGQGFDAAIFQIFIALANGGTLIMGDNRGDPAELAALMAREGVTCTVVIVSEMQSMLKYGHEELAGCSSWRIAMVAGEAFTTNLLDQFRSLNRPHLKIVNAYGPTEASICSSISEVSIPIGRALANYGTYIVDEECMPVPIGWPGQIAISGPGVTSGYLNLPQLTETKFIPRLYLTGDKGRMLSDGSIVVYGRMDGDDQVKIRGMRIQLDDVSRTLVQASRGDAAVLGRRDGNQRLVAYVVFSRACQIDDKQAYLRQLNHELPIPQYMRPVIAIALDVLPVTDRGKLDSSKLVALPLPRVSGEELTEQEARLRDVWRSLLGEVAIPIRRSSDFFSVGGNSLLLLRLKSEIRRVWGVEIPLSELFQTSTLELLAARLAGDHIDWEKETEPDNL----RREGISVLLTGATGFLGTALLRQLVNLPQVAHVHCAAIRPGLRQLGVDSPKIVRHSGDLALPHLGMSQEETSDLFNDVDIIIHNGAEVSHMKNYRSLRAANFLSTIELARLAIIPIHYISTGGVARLSGAAVQPESSLAAFQPPVDGSDGYVASKWASEVFLEKVHRRYPGQIWIHRPSSITGDNVPDLDVVHSVLKFSKLMKAVPDLTGSSGAFDFIHVDTVSNDIARCVVYVHQSGETIVPVDQLKEYLEGSASFRVLPLEEWVTGALQSGLDEVLGSFLLASVIRVPLLQ-----------
>910292820|gb|KNG84539.1| hybrid PKS-NRPS enzyme [Aspergillus nomius NRRL 13137]
MAYIHSPKEPIAIIGSGCRFPGD-STSPSKLWELLHSPRDLSKKIPSESRFNADGFYHPNGERHGSSNVTKSYFIEEDPRLFDAGFFSIAPREAEAIDPQQRLLLETVYEAMENAGLTLQGLKGSMTSAYVGAMSADYTDTQTRDVENMSQYMITGTSRALLSNRLSYFFDWHGPSISVDTACSSSLAAVHLGVQSLRNGECTASCVAGSNLILGPDAYLASTSLHLLSATGKSQMWDQGADGYARGEGICAFFMKTLSQALQDGDRIDAIIRETCVNSDGRTKGIALPSAEAQAALISTAYKNAGLDRAEDRPQYIEAHGTAGDPREASALSQTFFPP----------DERPSVGSVK-AGIAGMLKTLLAMQHKTIPPNQHLHNLNPSVKPFYKKLQIPNTPQEWPQVPPNQPLRASVNGFGSGGTNCHAIMESYIPEVHDRGPWGRPKEVDFTPTPLVFSASSESSLVAMLEKYAHYLKTTDVSIQRLAMVLNLHRSTLPVRIAITSSDVLEAINKQLAKVRES----------------------------GAQWPGMGQALMKRCALFREKMEVMEQALAQLPDPPEWSLKEELMAPPGKSRLSEAELSLPICAAVQVGLVSLLSEAGITFHTVVGHSGGEIGAAYAVGKISAEDAVKIAYYRGIVCKLAIGPDGNRGAMIAVGFGYEEGLNFCSSAQMKGRLTVAASNSPKSVTLSGDEDAVLEAKQMLDNEGLFNRVLKVDTAYHSSHMLPCAEPYTAQLETCNVTAWVSSVYEDSRTITDVQDPDMRGAYWTDNLIGRVLFSQALEAALDDGRGALDLILEVGPHPALRGPTLETMRTKLGYEVPYSGVLDRKADDITAFSNALGLVWLGSACVNFAGYLSAF-LSDLPTYPWDHKQIMYRESRLNKQVRHRSAQPHELLGSRTPDDTDYEPRWRNFLKLEEMPWLRDHCIENQIIVPAATYCVIALEAARTLATGKQVESIELSNVAILRPIVLDESSGGTETLLSLRSDIDSIIRAEFSLSAGTVEDGHMRTAATGEIRISLESNFPLLSVNVNQFYESLSRVGLGYSGPFRAITSVERQMDMASAVIAIDEEVGRSTPVHPTWLDACFQTFLAAYAAPRDGGIWTAFMPTTIGRMTFSP---SVAVDARLTEFTPGFQATLPTINGDMSIYNSKTGQLEVRIEDFTMSSFLPAGEKDDRTLYLKTIWQQDILSG--KVIDACEKVIHYYLSQLSMPGLMGLIARDASPTQSELASIMEDFGEHIDMLLVKVIGEKLL-----SELVSRWHNEGIGFAQVHKHMVSAAKQISHRYPRIRILQVGPSSASLVRSVCQELGQALDSYTIVDGSADAIGEVKAHLSADNLTFDVENGIGESAD-IDPGSFDLVIAHKAFTKQRAALTTIRSLLTPGGFLLMMAATGDQLRFPFFLLSAPPVPEDGSFDPQLTNVNREETHSVLQNAGFSGVDSMALDNVPEKHTFSVILSQALDDRISFLRSPLAS-TGKLLMLGGSSPKIANLIRDIQTSPVWDGEIIAVESLADLNG--TVETVLSMTELDRPVLESATFENLQLLLERSKKVLWVTQGARCESPYQNGTIGLGRTFQAENPHKLLQFLDLDTLTTFIAESLLRLVGGASIKPLLWNVEPELAVEKGKLFIPRLLPDMERNDRINALKRKVETQALVGAQPVTLVRSLHNANEVVYSAEALHHKLVELISLRVEYCSVEPVLPNYEKQLFGCVGRTQRFLALSDSNSSIITVPRMLAIKLPVLSLLNEVRSRVIERSMPAGYTTLLYGSGEPLATALNR--RISGKSFAI--YQIVGPHTSRKELQSMIPPKTRVLIHLGLNTNTRKLSAIKQVLPTNAAVVSFNDLDSLVPHEVLLEALAHVESASVVKASALVTSGDKEHAIVTAVDWTGDQMITVTQRPIEHSHLFSQDKTYVLVGLSGQIGQSMCRWMVVNGARHIVVTSRNPDKEA-LWRDELEKQGANIAIEAADVTNKQQLVELRARILETMPPIGGVANGAMVLSDKLFTDMSYDSFQKVLKPKVDGSINLDMVFANDDLDFFILFSSISAVTGQRSQANYAAANNFMAGLASQRRARNLVASVIDIGMVIGIGVIQRTEGISAMETTLR-KLDYMPISERDLHHLLAEAILVGSSDESPEIVTGLETYNPFWHKNLRFSHLL-GQGQKTWKEKLADARGPDDALQIMEEAILTYLASSLKLSIENIY---VPIIDLGIDSLVAVEIRNWIFAEVGHDVPVLKILGGSSVKQICTEVV-FESRDWTE----------EVVSEDSNEVSSDSSLA-------------------------------------------------PRPTTLRTESLSLGQSRLYQYLDDDTALNCTVSYALSGRLNIPKLEKSLEAVTQRHETLRTIFYTNEEDGQPVQGIIEKSTFKLKVTSGIAGPA-VKGEFDHYNLETGDTFIATILSHSADSHTIIFGYHHIIMDGVSWQVFQQDLAQFYNDP-S---PKPLPIQYIDFTLKQQQDMSNGAYDERLKFFQDEFSKPVDPLPLFPFAKVSTRKSLRQYAVRDVVTHVNADVMGALKKAAQASRTTSFHFFLSAFQVLLHRLLDTEQMCIGMVDANRSDQSFRNSIGFFLETIPVSFRIDSEQKFSEVLQTTRTKAYSALAKTGVPTEEILRACNIPASTTETPLFQVVFNYRMGASRTSPMEGVDMKFLDYADAKNPFDLVVSVDELEDGTAMLTFSLQDYLYDQEGAELLANAYTYLLDMLSEDINRSVGSVPVFPTNLTDKAVALGTGPQVELAPTLSQIIINWVDKDPEGIAVKDSNGSIKTYSQLLKRANAISVALLAAGAASSRPICVLLDPGVDTIATILGVLRVGAAYVPLDVRSTNERLADILRESIVLYDAATTDRARELPISFVTLEEVPQDVEERVRDASTVDGLAMILYTSGSTGKPKGIPLTNGNIRTTILGVSDRAPLGREVVLQQSGQGFDAALYQIFIALANGGTLIMGDNRRDPAELAALMVHEGVTCSVFIVSEMQSMLKYGYEQLRECSTWRIAMVAGEAFTQNLLEQFRGLDRNDLRIFNAYGPTEASICSSMHEVSIPIGKAIANYGTYIVDDQCNPVPIGWPGEIAISGPGVASGYLGLPQLTESKFK-RLYLTGDKGRMLSDGSIVISGRIDGDDQVKIRGMRVQLNDVSRAIVQASRGDVAVLVRGD-NQQLVAYVVFSRTSQIHDKGTYLRQLSQELQMPLHMRPAVMISLDILPVTQRGKLDSRKLAALPLPLVS-EKLTEEEVRLREAWRRVLGETFVPIHRSSDFFSVGGNSLLLLPLKAEIRRVFAIDLSLPELFQASTLELLASRLTGNQIDWEKETKVDE-TEQR--EGISVLLTGATGFLGTAILRQLVESSHVTRVHCAALRPNPRELGVDSPKIVRHAGDLALSDLGMTQAEVDDLFPDVDVIIHNGAEVSHMKNYRTLRTTNFQSTVELARLAVIPIHYISTGGVTRLSGASVQPESSLAAFHPPVDGSDGYVASKWASEVFLEKLQKQFRGQIWIHRPSSITGDNVPALDIVHSVLRYSRLMKAVPDLTGSTGAFDFIHVDTVSRDIANCAVYVHQSGEEVVPVDQLKEYLEGSASFSVLPLQEWVCKALGEGLDEVLGSFLLASVIRVPLMEK----------
>849271548|dbj|GAO86271.1| nonribosomal peptide synthetase 14 [Neosartorya udagawae]
MVYTHSPKEPIAIIGTGCRFPGD-STSPSKLWDLLYSPRDLTREVPAESRFNPKGFYNVDGEHHGASNASNAYFIEEDPRYFDAGFFSIAPREAESIDPQQRLLLETVYEAMENAGLTLNGMRGSSTSAYMGAMSADYTDTQLRDIENVSKYMITGTSRALLSNRLSYFFDWKGPSISVDTACSSSLAAVHLGVQALRAGECKISCVGGSNIILNADCYLAATSLHLLSPTGRSQMWDQAADGYARGEGVCVFLMKTLSQALRDGDRIDALLRETCVNSDGRTQGIALPSAEAQVSLMRTAYKNAGLDKAEDRPQYIEAHGTAGDPREAYAIATTFFPP----------SHRPKVGSVK-AGIAGILKAVLAMRHKTIPPNQHFHNLNPSVKPSFKHLSIATSPEAWPVVPPDTPLRASVNGFGSGGTNCHAIVESYVPEIHDNGPWGEPKETDFSPIPLLFSASSGTALRAMLERYEEYLEKTEVSLLRLAMTLNSHRSTLPVRISIPTSGVLEAIRTQLVKVGSSPGAEIGTRSSVPEFDQVRRPKILGVFTGGAQWAGMGQALMEKSALFRQVIEMMEEAMAQLPDGPEWSLKEEIMKPPKTSRLGEAEISLPVCAALQVGLVKVLWSAGITFSMVVGHSGGEIGSAYAAGKISEVDAIKIAYYRGVYTKLAIGKDGKRGGMVAVGFGYEDGLNFCAMEQFADRLTVAASNSPKSVTLSGDLDAVHEAKELLDAEGVFNRVLRLDTAYHSPHMYPCAAPYLAAIERCGLTAWASSVYEDNRMITPAQDKDMEAAYWKDNLIGRVLFSQAVERALDEGNGDFDLALEVGPHPSLKGPTLETIRHKLGSEIPYSGVLDRKSDDITALSAALGFSWLGSGVVDFAGYASALLLPDLPTYPWDHKKVLYRESRLNKNVRNRVDPPHPLLGSRTPDDTDYEPRWRNFFIMDELPWLRDHCVQGQIIVPAATYCVMALEAAKVLCRGKNVHSIELSNVAILRPIVLDEASDGTETLFSVRSDLDSNIHAQFSLSAGAMDDRHLRTAATGQIRITL---FPLLPTSVDRFYASMDEIGLSYSGPFRAMTSMQRRLNFASATVAVDRDLSGTIPVHPTWLDACFQTFLAAFAAPRDGSLWTAFMPTTIGRMVFSPSSTSVTVDAHIIDFTPGYEVALPTLTGDMRIFSSEANQLQVKIEDFVMSSFLPASESDDRRFYLKNVWGQEMLSGGIKVIDTCEKAVHYYLSKLKAPGLRSLIARVTSPTQSDMVSMLEEVGEHIDLVLVRTIGEGLLPI---GALISRWHDEGLGFSQLQRHFVSAAKQISHQHANLRVLQVGPSSLGLIRSICHELGCGLERYSVVDDSEHNIEEMKAALAADQLQASVENGIEEVDHLTSAGLFDLVIVHKAFTKQVAALKTIRSLLRPGGFMLMMAATGTQLRFPFMLLSALSL-EEGLAEARFINPTREETHELLRQIGFSGIDSIALDNVPDKHTFSVVVSQALDDHITFLRSPLTS-SGNLLILGGFSPDVAKLATCIQSSDVWQGDIINVRTLAEL-S--SVEAVLSLTDLDRPVLDPPTFKGLQRLFSTAKTVHWITHQARADNPYHNATIGIGRSFQSENPQKLLQFLDLDTLESVIAQSFLRLIGGVNMRTHLWTIEPEVSFEKGKYLVPRLFPDTKRNDRLNALRRKVETQAAVETHPIALTRHMQSDGQVAYTA-AVHRDLADPVTIQVELCSIDPIVSTINGDLFCCIGRTLRVLGLSPSNASVVKVPRAWTIQV--IELLNEMKSLVIARSIPPGCATLIYEPGAHLAASLRRPGRIS-----V--FKIIEPHASTKEIQAKLPQKTRMLIHMGRGTETRKFSALRQALPPHATVVAFNDLGGIKPQELLAEALSILNPSSVVKTSALVAGGFKEHANASVVDWTGAQSITLSQRPVDTHNLFSPNKTYLLVGLTGQIGQSMCRWMVQCGARHIVVTSRNPEQQGQLWKEELLRQGVNIVIEAADVTKKHHLKELRSRIVSSMPPIGGIANGAMLLDDRLFIDMPFESFQTAMKPKVQGSIYLEEVFSGDDLDFFLFFSSISVMTGQRTQANYVAANNFMVAMAERRRARGLPASVIDIGMVVGIGVIQRSQGVSTMENSIR-QMDYMPVSETDLHHLLAEAILVGQSDESPELITGLETYKPFWHNNLRFSHLI-GADQKSLKEMLLSSGGPEEARKVMENALLEYLASSLKLSRETIY---VPIIDLGIDSLVAVQIRNWTWAEAGYDLPVLKILGGSSVAQICDEVV-FDVRPWDD----------------------------------------------------------------------------PRPTPISIQPLSLGQSRLYQYMDDDTVLNCTISYTLSGKLDVSKFEQSIKNVARRHEALRTSFYTDEKQGKPMQGVLDKSPFQLNVVRGVSDSS-IEDEFDHYDLEQADTFAATILSHSPDSHTLIFGYHHIIMDGFSWQIFQKDMAMFYNNS-SVESAKYLPAQYSEFTAKQQQDLSDGAYAERLRFFQDQFRETVEPLPLFPFAKVGTRKAVKQYAVQEVVTHLDANVVSAIKKASQISRTTSFHFYLSVFQVLLHRLLDTDKMCIGVVDANRSDQKFVDSIGFFLETIPLLFEVDSQQRFVELLKETRSKAYAALAQTGVPTEEILKACGVASSTTETPLFQVCFNYRMGAGRTAPLQGVEMKFLDYVDAQNPFDLVATVDELDDGTAMITLYLQDYLYDQEGAQLLASIYTDMLEELAKNTDRLVGSVSISNAALEDEAIKLGTGPILDLAATLSKIFNTWVDKDPHALAVKDTTGKTKTYLQLSDRSNAIAASLLNAGATPAIPIGVLLEPGVDTIATILAILRIGAAYVPLDTRSSDALLADILQESIVVHHAATAQRSKKL---VVTLNAVPQKTIRKIQDVSATEGLAMILYTSGSTGRPKGIPLTNANIRTPILGVSERVPLGREVVLQQSGQGFDAAVYQIFIALANGGTLIMADNRDDPATLATLMAHESVTCTTHIVSEMQALLKYGYDQLRNCSSWRIAMVAGEEFTVHLLDQFRALSRPDLKVINAYGPTEASICSSLGEVSVPIGKAIANYGTYIVDQDCKPVPLGWHGEVAIAGPGVSSGYLNRPELTQDKFK-PIYLTGDKGRMLSDGSIVLSGRVDGDDQVKIRGHRVQLGEVARALVQASRGDAAVLLKGGDKQQLVAYVVFSRTSNIQDKQTYLRQLNQELPVAAYMRPAIIIPLDTLPVTDRGKLDTKKLASLPLPNIS-EQLTPTEARLRDVWKNVLGDISIPILRSSDFFSVGGNSLLLLTLKAEISQTFGVELPVSELFQASTLELLAARLDGTQINWDEETALDE-------NGISVLLTGATGFLGGHILRQLIELPSVAHVHCVAIRPSPRQLSVESPKIIRHSGDLALPNMGMSESEFLDLFRSIDVIVHNGAEVSHMKNYRSLRAANFLSTIELARVAVIPVHYISTGGVARLSGADEQPEASLAAFHPPMDGSDGYVASKWASEVFLEKLHRRFQGHVWIHRPSSITGDDVPDNDISHSLLKFSRELGALPDLTG-TGFFDFISVEAVSKNIAACVVYLHQSGERVIPVGDLQKYVEELEPLQVLPLKEWVDLSIRKGLDEVLGSYMLASVIRVPLLQR----------
>121719578|ref|XP_001276488.1| hybrid NRPS/PKS enzyme, putative [Aspergillus clavatus NRRL 1] >119404686|gb|EAW15062.1| hybrid NRPS/PKS enzyme, putative [Aspergillus clavatus NRRL 1]
MVYTHSPKEPIAIIGTGCRFPGD-STSPSKLWDLLYSPRDLTREVPAESRFNPKGFYNVDGEHHGASNASNAYFIEEDPRYFDAGFFSIAPREAESIDPQQRLLLETVYEAMENAGLTLNGMRGSATSAYMGAMSADYTDTQLRDIENVSKYMITGTSRALLSNRLSYFFDWKGPSISVDTACSSSLAAVHLGVQALRAGECKISCVGGSNIILNADCYLAATSLHLLSPTGRSQMWDQAADGYARGEGVCVFLMKTLSQALRDGDRIDALLRETCVNSDGRTQGIALPSAEAQVSLMRTAYKNAGLDKAEDRPQYIEAHGTAGDPREAYAIATTFFPP----------SHRPKVGSVK-AGIAGILKAVLAMRHKTIPPNQHFHNLNPSVKPSFKHLSIATSPEAWPVVPPDTPLRASVNGFGSGGTNCHAIVESYVPEIHDNGPWGKPKGTDFSPIPLLFSASSGTALRAMLERYEEYLERTEVSLLHLAMTLNCHRSTLPVRISIPTSGILEAIRTQLAKVSSSPGAEIGTRSSVPEFDRVRRPKILGVFTGGAQWAGMGQALMEKSALFRRVIEMMEEAMAQLPDGPEWSLKEEIMKPPKTSRLGEAEISLPVCAALQVGLVKILWSAGITFSMVVGHSGGEIGSAYAAGKISEVDAIKIAYYRGVYTKLAIGKDGKRGGMVAVGFGYEDGLNFCAMEQFANRLTVAASNSPKSVTLSGDLDAVHEAKELLDAEGVFNRVLRLDTAYHSPHMYPCAAPYLAAIERCGLTAWASSVYEDNRMITPAQDKDMEAAYWKDNLIGRVLFSQAVERALDEGNGDFDLALEVGPHPSLKGPTLETIRHKLGSEIPYSGVLDRKSDDITALSTALGFSWLGSGVVDFAGYASALLLPELPTYPWDHKKVLYRESRLNKNVRNRVDPPHPLLGSRTPDDTDYEPRWRNFFIMDELPWLQDHCVQGQSIVPAATYCVMALEAAKVLCRGKNVHSIELFNVAILRPIVLDEGSDGTETLFSVRSDIDSNIHAQFSLSAGAMDDRHPRTAATGQIRITL---FPLLPTSVDRFYASMDEIGLSYSGPFRAMTSMRRRLSFASATVAINRDLSGTIPVHPTWLDACFQTFLAAFAAPRDGSLWTAFMPTTIGRMVFSPSSTSVTVDAHITDFTPGYEVALPTLTGDMSIFSSEANQLQVKIEEFVMSSFLPASESDDRRFYLKNVWAQEMLSGSIKAIDTCEKAVHYYLSMLKAPGLRSLIARMTSPTQSDMVSMLEDVGEHIDLVLVRTIGEGLLPI---GALISRWHDEGLGFSQLQSHFVSAAKQISHQHANLRILQVGPSSPGLVRSICHELGRGLERYSVVDDSEHNIEEMKAALAEDQLQTSVENGIEEVTHLTNAGLFDLVIVHKSFAKQIAALKTIRSLLRPGGFMLMMAATGAQLRFPFMLLSALYL-EDGLAEARFINPTREETHMLLRQIGFSGVDSIALDNVPDKHTFSVVVSQALDDHIAFLRSPLTS-SGNLLVLGGFSPDIAKLDTFIQSSDFWQGDIINVRTLAEL-S--SVEAVLSLTDLDRPVLDPPTFKGLQRLFSTAKTVLWITHRARADNPYHNATIGIGRSFQSENPQKLLQFLDLDTLESVIAQSFLRLIGGVNMRTHLWTIEPEVSFEKGKYCVPRLFPDTKRNDRLNALRRKVETQAAVETHPIALTRHMQSDGQVAYTA-AVHRDLADPVTIQVELCSIDPILSTINGDLFCCLGCTLRILGLSPSNASVVKVPRAWTIQV--IELLNEMKSLVIARSIPPGCTTLIYEPGAHLAASLRRPGRIS-----V--FKIIEPHASTKEIQAKLPPKTRMLIHMGRGTETRKFSALRQALPSHATVVAFNDLGGIKPQEFLTEALSVVDPSSVVKTSALVAEGIKEHANAAVVDWTGAQSITLIQRPVDTRNLFSPKKTYLLVGLTGQIGQSMCRWMVQCGARHIVVTSRNPEKQGQLWKEELLRQGVNIVIEAADVTKKHHLMELRSRIVSSMPPVGGIANGAMLLDDRLFIDMPFESFQTAMNPKVHGSIYLEEVFSGDDLDFFLFFSSISVMTGQRTQANYVAANNFMVAMAERRRARGLPASVIDIGMVVGIGVIQRSQGVRTMENSIR-QMDYMPVSETDLHHLLAEAILVGQSDESPELITGLETYKPFWHNNLRFSHLM-GADQKSLKEMLLSSGGPEEARKVMENALLEYLASSLKLSRETIY---VPIIDLGIDSLVAVQIRNWTWAEAGYDLPVLKILGGSSAAQICDEVV-FDARPWDD----------------------------------------------------------------------------PRPTPISIQPLSLGQSRLYQYMDDDTVLNCTISYTLSGKLDVSKFEQSIKKVVQRHEALRTSFYTDEKQGMPMQGVLDKSPFQLKVVPSVSDSS-VETEFDHYDLEQADSFAATILSHSPESHTLVFGYHHIIMDGFSWQIFQKDMAKFYNNS-SVDSAKYLPAQYSKFTTKQQQDLSDGAYAERLRFFQDQFRETVEPLPLFPFAKVGTRKAVKQYAVQEVVTHLDANVVSAIKKASQISRTTSFHFYLSVFQVLLHRLLDTDKMCIGVVDANRSDQKFVDSIGFFLETIPLLFKVDSQQRFVELLKETRSKAYAALAQTGVPTEEILKACGVASSTTETPLFQVCFNYRMGAGRTAPLQGVEMKFLDYVDAQNPFDLVATVDELDDGTAMITLYLQDYLYDQQGAQLLASIYTDMLEELAKNTDHLVGSVSISNAALEDEAIKLGTGPILDLAATLSKMFNTWVDKDPHALAVKDTTGKTKTYLQLSERSNAIAASLLNAGATHPTPIGVLLEPGVDTIATILAILSIGAAYVPLDTRSSDALLAGILQESIVVHHAAAAQRSKKL---VVTLNAVPQETIREIQDVSAPEGLAMILYTSGSTGRPKGIPLTNANIRTPILGVSERVPLGREVVLQQSGQGFDAAVYQIFIALANGGTLIMADNRDDPASLATLMAHECVTCTTHIVSEMQALLKYGYDQLRNCSSWRIAMVAGEEFTVQLLDQFRALSRPDLKVINAYGPTEASICSSLGEVSIPIGKAIANYGTYIVDQDCKAVPLGWHGEVAIAGPGVASGYLNRPELTQAKFK-PIYLTGDKGRMLLDGSIVLSGRVDGDDQVKVRGHRVQLGEVARALVQASRGDAAVLLKGGDKQQLIAFVVFSRTSNIQDKQTYLRQLNQELPVAAYMRPAIIIPLDTLPVTDRGKLDTKKLASLPLPNIS-EQLTPTEARLRDVWKNVLGDISIPILRSSDFFSVGGNSLLLLTLKAEISQTFGVEHPVSELFQASTLELLAARLDGTQINWDEETALDE-------NGISVLLTGATGFLGGHILRQLIELPSVAHVHCVAIRPSPRQLSVESPKIIRYSGDLALPNMGMSESEFSDLFRSIDVIVHNGAEVSHMKNYRSLRAANFLSTIELARAAVIPIHYISTGGVARLSGADEQPEASLAAFRPPKDGSDGYVASKWASEVFLEKIQRRFQGHVWIHRPSSITGDDIPDNDISHSLLKFSRELGALPDLTG-TGFFDFISVGAVSMNIAACVVYIHQSGERVIPVRDLQKYVEELEPLQVLPLKEWVDLSIRKGLDEVLGSYMLASVIRVPLLQR----------
>666430342|gb|KEY77968.1| hybrid PKS NRPS enzyme [Aspergillus fumigatus var. RP-2014]
MVYTHSPKEPIAIIGTGCRFPGG-STSPSKLWDLLYSPRDLTREVPAESRFNPKGFYNVDGEHHGASNATNAYFIEEDPRYFDAGFFSIAPREAESIDPQQRLLLETVYEAMENAGLTLNGMRGSATSAYMGAMSADYTDTQLRDIENVSKYMITGTSRALLANRLSYFFDWKGPSISVDTACSSSLAAVHLGVQALRAGECTISCVGGSNIILNPDCYLAATSLHLLSPTGRSQMWDHAADGYARGEGVCVFFMKTLSQALRDGDRIDALLRETCVNSDGRTQGIALPSAEAQVSLMRTAYKNAGLDKAEDRPQYIEAHGTAGDPREAYAIATTFFPP----------SHRPKVGSVK-AGIAGILKAVLAMRHKTIPPNQHFHNLNPSVKPSFKHLSIATSPQPWPVVPPDTPLRASVNGFGSGGTNCHAIVESYVPEIHDNGPWGKPKETDFSPIPLIFSASSGTALRAMLERYQEYLERTEVSLLRLAMTLNSHRSTLPVRVSIPTSDVLAAIRTQLAKVGSNPGAEIGTRSSVPEFDHVRRPKILGVFTGGAQWAGMGQGLMAKSALFRQVIEVMEEAMAQLPDGPEWSLKEEIMKPPKTSRLGEAEISLPVCAALQVGLVKVLRSAGITFSMVVGHSGGEIGSAYAAGKISEVDAIKIAYYRGVYTKLAIGKDGKKGGMIAVGFGYEDGLNFCAMEQFADRLTVAASNSPKSVTLSGDLDAVHEAKELLDAEGVFNRVLRLDTAYHSPHMYPCAAPYLAAIERCGLTAWASSVYDDNRMMTSAQDKDLEAAYWKDNLIGRVLFSQAVERALDEGNGDFDLALEIGPHPSLKGPTLETIRHKIGSEIPYSGVLDRKADDILALSTALGFSWLGSGVVDFAGYVSGFLLPDLPTYPWDHKKVLYRESRLNKNVRHRVDPPHPLLGSRTPDDTDYEPRWRNFLIMEELPWLRDHCVQGQIIVPAATYSVMALEAAKVLCRGKHVQSIELSDVAILRPIVLDEASDGTETLFSVRSDLDSNIHAQFTLSAGAMDDRHLRTAATGHIRITL---FPLLPTSVDRFYASMDEIGLSYSGPFRAMTSMKRRLNVASATVAVDRDLAGTIPVHPTWLDACFQTFLAAFAAPRDGSLWTAFMPTAIGRMMFSPSSTSVTVDAHITDFAPGYQVSLPTLTGDMSIFNSETNQLQIQIEDFVMSSFLPASEKDDRRFYLQNVWGQEMLSGCVKIIDTCEKAVHYYLSKLKAPGLRSLMARVTSPEQSDLVSMLGEVGEHIDLVLVRTIGESLLPI---GALISRWHHEGLGFAQLQRHFVSAAKQISHQHANLRILQVGPSSPGLVRSVCQALGRSLERYTLVDDSEQTIEEMKSALAADQLTASVENGIDAVNHLTSAGGFDLVIVHKAFTKQVTALKTVRNLLRPGGFMLMMAATGAQLRFPFMLMSTLSL-DDRLAQTKFINATRAETHDLLRQVGFSGVDSIALDNVPDKHTFSVVVSQALDDHIAFLRSPLTS-SGNLLVVGGFSADIAKLATAIQSSTVWHGDIINVRTLAEL-D--TVEAVLSLTDLDRPVLEAPTFKGLQRLFSEAKTVLWITHRAKADNPYHNATIGLGRSFQSENPQKVLQFLDVDTLESAIAETFLKLIGGVNMRTRLWTIEPEVSLENGKYLVPRLFPDTERNDRLNALRRKVQTQVSVETQPISLSRSAQSD-QVAYTA-AVHFDLADPVTIQVELCSTEPVIPNINEDLFCFVGRTSRLVGLSTSNSSVVKVPREWTIPV--LELRNEIQSLVIAKSIPPGSTTLIYEPDPHLAASLQRPGRTS-----V--FRIIDPHASRKEIQAKVPPKTRMLIHMEQGTETCEFLALRQALPPYATVVAFNDLAAVNPRELLAEALSIIDPSSVVKASALVAGGTREYANAAVVDWTGAQSITLSPRPVDTRNLFSPNKTYLLVGLTGHIGQSICRWMVQGGARHIVVTSRHPEKQGQLWREELLRQGVNIVIEAADVTKKHDLLDLRARIVSSMPPVGGIANGAMVLDDKLFIDMPFESFQAAMKPKVQGSIYLEEVFSADNLDFFLFFSSISVMTGQRTQANYVAANNFMVAMAERRRARGLPASVTDIGMVVGIGVIQRSQGVSAMENSIR-QMDYMPVSETDLHHLLAEAILVGQRDESPELITGLETYKPFWHHNVRFSHLI-GADQKSLKEMLLSSGGPEEARKVMENALLQYLASSLKLSRETIY---VPIIDLGIDSLVAVQIRNWTWAEAGYDLPVLKILGGSSVTQICDEVV-FDLRPWDD----------------------------------------------------------------------------PRPAPIRIQPLSLGQSRLYQYMDDDRVLNCTISYALSGKLDVSKLEQSLTQVVQRHEALRTSFYTDEKDGKPMQGLLEKSPFRLRVVPGVSASS-VETEFNPYDLEQADTFAATLLSHSPDSHTLICGYHHIIMDGVSWQIFQKDLAMFYNNS-IADSAKHLPAQYSEFTRKQQEDLSCGAYAERLRFFQDQFREPVEPLPLFPFAKVGTRKVVKQYAVQEATTHLNAKVVSAIKQASQTSRTTPFHFYLSAFQVLLHRLLETDKMCIGVVDANRSDQNFVNTIGFFLETIPLWFKVNSEQRFVELLKETRTKAYAALAQTGVPTEEILRACGVASSTTETPLFQVCFNYRMGAGRTAALQGVEMKFLDYVDAQNPFDLVATVDDLDDGTAMITLYLQDYLYDQEGAQLLATMYANVLQVLAENPERLVGSVSISNATLEDEGVKLGTGPILDLVATLSKIFHTWVDKDPHALAVKDPTGKSKTYVQLAERANAIAASLLNAGAAPSIPIGVLLEPGVDTIATILAILRIGAAYVPLDTRSSDAVLSDILQESIVIHHSATAPRSQIL---LVTLNAVPQKTIRKIQDVSVPEGLAMILYTSGSTGSPKGIPLTNANIRTPILGVSERVPLGREVVLQQSGQGFDAAVYQIFIALANGGTLIMVDNRDDPAKVAALMAQESVTCTTHIVSEMQALLKYGYDELRNCSSWRIAMVAGEAFTVHLLDQFRALNRPDLKVINAYGPTEASICSSLGEVSIPIGKAIPNYGTYIVDQHCKPVPLGWPGEVAIAGPGVASGYLNLGELTQAKFR-CLYLTGDRGRMLSDGSIVLSGRVDGDDQVKIRGHRVQLGDVARALVQASRGDAAVILKGDDNPQLVAYVVFSRTSNIQDQQTYLRQLNQDLPVPAYMRPAITIPLDTLPVTDRGKLDSKKLASLPLPSIS-EQLTPTEARLRDVWKNVLGDISIPIRRSSDFFSVGGNSLILLALKAEIAQVFGVGLSVSELFQASTLELLAARLDGTQINWEEETAPDE-------QGISVLLTGATGFLGGHVLRQLVQLPSIEHVHCVAIRPSRRQLSVESPKIIRYSGDLALPNMGMSESEFSDLFKSIDVIVHNGAEVSHMKNYRSLRAANFLSTVGLARAAVIPIHYISTGGVARLSVADEQPEASLAAFHPPIDGSDGYVASKWASEVFLEKVQRRFQGQVWIHRPSSITGDDVPDNDIAHSLLKFSRELGAVPELTG-SGFFDFINVETVSNNIAASVVYLHQSGEQVIPVGDLQKYVEELEPLQVLPLKEWVDLSIRKGLDEVLGSYMLASVIRAPLLQR----------
>146324637|ref|XP_747151.2| hybrid PKS-NRPS enzyme [Aspergillus fumigatus Af293] >384955760|sp|Q4WAZ9.2|NRP14_ASPFU RecName: Full=Nonribosomal peptide synthetase 14 >129555493|gb|EAL85113.2| hybrid PKS-NRPS enzyme, putative [Aspergillus fumigatus Af293]
MVYTHSPKEPIAIIGTGCRFPGG-STSPSKLWDLLYSPRDLTREVPAESRFNPKGFYNVDGEHHGASNATNAYFIEEDPRYFDAGFFSIAPREAESIDPQQRLLLETVYEAMENAGLTLNGMRGSATSAYMGAMSADYTDTQLRDIENVSKYMITGTSRALLANRLSYFFDWKGPSISVDTACSSSLAAVHLGVQALRAGECTISCVGGSNIILNPDCYLAATSLHLLSPTGRSQMWDQAADGYARGEGVCVFFMKTLSQALRDGDRIDALLRETCVNSDGRTQGIALPSAEAQVSLMRTAYKNAGLDKAEDRPQYIEAHGTAGDPREAYAIATTFFPP----------SHRPKVGSVK-AGIAGILKAVLAMRHKTIPPNQHFHNLNPSVKPSFKHLSIATSPQPWPVVPPDTPLRASVNGFGSGGTNCHAIVESYVPEIHDNGPWGKPKETDFSPIPLIFSASSGTALRAMLERYQEYLERTEVSLLRLAMTLNSHRSTLPVRVSIPTSDVLAAIRTQLAKVGSNPGAEIGTRSSVPEFDHVRRPKILGVFTGGAQWAGMGQGLMAKSALFRQVIEVMEEAMAQLPDGPEWSLKEEIMKPPKTSRLGEAEISLPVCAALQVGLVKVLRSAGITFSMVVGHSGGEIGSAYAAGKISEVDAIKIAYYRGVYTKLAIGKDGKKGGMIAVGFGYEDGLNFCAMEQFADRLTVAASNSPKSVTLSGDLDAVHEAKELLDAEGVFNRVLRLDTAYHSPHMYPCAAPYLAAIERCGLTAWASSVYDDNRMMTSAQDKDLEAAYWKDNLIGRVLFSQAVERALDEGNGDFDLALEIGPHPSLKGPTLETIRHKIGSEIPYSGVLDRKADDILALSTALGFSWLGSGVVDFAGYVSGFLLPDLPTYPWDHKKVLYRESRLNKNVRHRVDPPHPLLGSRTPDDTDYEPRWRNFLIMEELPWLRDHCVQGQIIVPAATYSVMALEAAKVLCRGKHVQSIELSDVAILRPIVLDEASDGTETLFSVRSDLDSNIHAQFTLSAGAMDDRHLRTAATGHIRITL---FPLLPTSVDRFYASMDEIGLSYSGPFRAMTSMKRRLNVASATVAVDRDLAGTIPVHPTWLDACFQTFLAAFAAPRDGSLWTAFMPTAIGRMVFSPSSTSVTVDAHITDFAPGYQVSLPTLTGDMSIFNSETNQLQIQIEDFVMSSFLPASEKDDRRFYLQNVWGQEMLSGCVKIIDTCEKAVHYYLSKLKAPGLRSLMARVTSPEQSDLVSMLGEVGEHIDLVLVRTIGESLLPI---GALISRWHHEGLGFAQLQRHFVSAAKQISHQHANLRILQVGPSSPGLVRSVCQELGRSLERYTLVDDSEQTIEEMKSALAADQLTASVENGIDAVNHLTSAGGFDLVIVHKAFTKQVTALKTVRNLLRPGGFMLMMAATGAQLRFPFMLMSTLSL-DDRLAQTKFINATRAETHDLLRQIGFSGVDSIALDNVPDKHTFSVVVSQALDDHIAFLRSPLTS-SGNLLVVGGFSADIAKLATAIQSSTVWHGDIINVRTLAEL-D--TVEAVLSLTDLDRPVLEAPTFRGLQRLFSEAKTVLWITHRAKADNPYHNATIGLGRSFQSENPQKVLQFLDVDTLESAIAETFLKLIGGVNMRTRLWTIEPEVSLENGKYLVPRLFPDTERNDRLNALRRKVQTQVSVETQPISLSRSAQSD-QVAYTA-AVHFDLADPVTIQVELCSTEPVIPNINEDLFCFVGRTSRLVGLSTSNSSVVKVPREWTIPV--LELRNEIQSLVIAKSIPPGSTTLIYEPDPHLAASLQRPGRTS-----V--FRIIDPHASRKDIQAKVPPKTRMLIHMEQGPETCEFLALRQALPPYATVVAFNDLAAVNPRELLAEALSIIDPSSVVKASALVAGGTREHANAAVVDWTGAQSITLSPRPVDTRNLFSPNKTYLLVGLTGHIGQSICRWMVQGGARHIVVTSRHPEKQGQLWREELLRQGVNIVIEAADVTKEHDLLDLRARIVSSMPPVGGIANGAMVLDDKLFIDMPFESFQAAMKPKVQGSIYLEEVFSADNLDFFLFFSSISVMTGQRTQANYVAANNFMVAMAERRRARGLPASVIDIGMVVGIGVIQRSQGVSAMENSIR-QMDYMPVSETDLHHLLAEAILVGQRDESPELITGLETYKPFWHHNVRFSHLI-GADQKSLKEMLLSSGGPEEARKVMENALLQYLASSLKLSRETIY---VPIIDLGIDSLVAVQIRNWTWAEAGYDLPVLKILGGSSVTQICDEVV-FDLRPWDD----------------------------------------------------------------------------PRPAPIRIQPLSLGQSRLYQYMDDDRVLNCTISYALSGKLDVSKLEQSLIQVVQRHEALRTSFYTDEKDGKPMQGLLEKSPFRLRVVPGVSASS-VETEFNPYDLEQADTFAATLLSHSPDSHTLICGYHHIIMDGVSWQIFQKDLAMFYNNS-IADSAKHLPAQYSEFTRKQQEDLSCGAYAERLRFFQDQFREPVESLPLFPFAKVGTRKVVKQYAVQEATTHLNAKVVSAIKQASQTSRTTPFHFYLSAFQVLLHRLLETDKMCIGVVDANRSDQNFVNTIGFFLETIPLWFKVNSEQRFVELLKETRTKAYAALAQTGVPTEEILRACGVASSTTETPLFQVCFNYRMGAGRTAALQGVEMKFLDYVDAQNPFDLVATVDDLDDGTAMITLYLQDYLYDQEGAQLLATMYANVLQVLAENPERLVGSVSISNATLEDEGVKLGTGPILDLVATLSKIFHTWVDKDPHALAVKDTTGKSKTYVQLAERANAIAASLLNAGAAPSIPIGVLLDPGVDTIATILAILRIGAAYVPLDTRSSDAVLSDILQESIVIHHSATAPRSQIL---LVTLNAVPQKTIRKIQDVSVPEGLAMILYTSGSTGSPKGIPLTNANIRTPILGVSERVPLGREVVLQQSGQGFDAAVYQIFIALANGGTLIMVDNRDDPAKVAALMAQESVTCTTHIVSEMQALLKYGYDELRNCSSWRIAMVAGEAFTVHLLDQFRALNRPDLKVINAYGPTEASICSSLGEVSIPIGKAIPNYGTYIVDQHCKPVPLGWPGEVAIAGPGVASGYLNLGELTQAKFR-CLYLTGDRGRMLSDGSIVLSGRVDGDDQVKIRGHRVQLGDVARALVQASRGDAAVILKGDDNPQLVAYVVFSRTSNIQDQQTYLRQLNQDLPVPAYMRPAITIPLDTLPVTDRGKLDSKKLASLPLPSIS-EQLTPTEARLRDVWKNVLGDISIPIRRSSDFFSVGGNSLILLALKAEIAQVFGVGLSVSELFQASTLELLAARLDGTQINWEEETAPDE-------QGISVLLTGATGFLGGHILRQLVQLPSVEHVHCVAIRPNRRQLSVESPKIIRYSGDLALPNMGMSESEFSDLFKSIDVIVHNGAEVSHMKNYRSLRAANFLSTVGLARAAVIPIHYISTGGVARLSVADEQPEASLAAFHPPIDGSDGYVASKWASEVFLEKVQRRFQGQVWIHRPSSITGDDVPDNDIAHSLLKFSRELGAVPELTG-SGFFDFINVETVSNNIAASVVYLHQSGEQVIPVGDLQKYVEELEPLQVLPLKEWVDLSIRKGLDEVLGSYMLASVIRAPLLQR----------
>154818234|gb|ABS87601.1| pseurotin A precursor [Aspergillus fumigatus Af293]
MVYTHSPKEPIAIIGTGCRFPGG-STSPSKLWDLLYSPRDLTREVPAESRFNPKGFYNVDGEHHGASNATNAYFIEEDPRYFDAGFFSIAPREAESIDPQQRLLLETVYEAMENAGLTLNGMRGSATSAYMGAMSADYTDTQLRDIENVSKYMITGTSRALLANRLSYFFDWKGPSISVDTACSSSLAAVHLGVQALRAGECTISCVGGSNIILNPDCYLAATSLHLLSPTGRSQMWDQAADGYARGEGVCVFFMKTLSQALRDGDRIDALLRETCVNSDGRTQGIALPSAEAQVSLMRTAYKNAGLDKAEDRPQYIEAHGTAGDPREAYAIATTFFPP----------SHRPKVGSVK-AGIAGILKAVLAMRHKTIPPNQHFHNLNPSVKPSFKHLSIATSPQPWPVVPPDTPLRASVNGFGSGGTNCHAIVESYVPEIHDNGPWGKPKETDFSPIPLIFSASSGTALRAMLERYQEYLERTEVSLLRLAMTLNSHRSTLPVRVSIPTSDVLAAIRTQLAKVGSNPGAEIGTRSSVPEFDHVRRPKILGVFTGGAQWAGMGQGLMAKSALFRQVIEVMEEAMAQLPDGPEWSLKEEIMKPPKTSRLGEAEISLPVCAALQVGLVKVLRSAGITFSMVVGHSGGEIGSAYAAGKISEVDAIKIAYYRGVYTKLAIGKDGKKGGMIAVGFGYEDGLNFCAMEQFADRLTVAASNSPKSVTLSGDLDAVHEAKELLDAEGVFNRVLRLDTAYHSPHMYPCAAPYLAAIERCGLTAWASSVYDDNRMMTSAQDKDLEAAYWKDNLIGRVLFSQAVERALDEGNGDFDLALEIGPHPSLKGPTLETIRHKIGSEIPYSGVLDRKADDILALSTALGFSWLGSGVVDFAGYVSGFLLPDLPTYPWDHKKVLYRESRLNKNVRHRVDPPHPLLGSRTPDDTDYEPRWRNFLIMEELPWLRDHCVQGQIIVPAATYSVMALEAAKVLCRGKHVQSIELSDVAILRPIVLDEASDGTETLFSVRSDLDSNIHAQFTLSAGAMDDRHLRTAATGHIRITL---FPLLPTSVDRFYASMDEIGLSYSGPFRAMTSMKRRLNVASATVAVDRDLAGTIPVHPTWLDACFQTFLAAFAAPRDGSLWTAFMPTAIGRMVFSPSSTSVTVDAHITDFAPGYQVSLPTLTGDMSIFNSETNQLQIQIEDFVMSSFLPASEKDDRRFYLQNVWGQEMLSGCVKIIDTCEKAVHYYLSKLKAPGLRSLMARVTSPEQSDLVSMLGEVGEHIDLVLVRTIGESLLPI---GALISRWHHEGLGFAQLQRHFVSAAKQISHQHANLRILQVGPSSPGLVRSVCQELGRSLERYTLVDDSEQTIEEMKSALAADQLTASVENGIDAVNHLTSAGGFDLVIVHKAFTKQVTALKTVRNLLRPGGFMLMMAATGAQLRFPFMLMSTLSL-DDRLAQTKFINATRAETHDLLRQIGFSGVDSIALDNVPDKHTFSVVVSQALDDHIAFLRSPLTS-SGNLLVVGGFSADIAKLATAIQSSTVWHGDIINVRTLAEL-D--TVEAVLSLTDLDRPVLEAPTFRGLQRLFSEAKTVLWITHRAKADNPYHNATIGLGRSFQSENPQKVLQFLDVDTLESAIAETFLKLIGGVNMRTRLWTIEPEVSLENGKYLVPRLFPDTERNDRLNALRRKVQTQVSVETQPISLSRSAQSD-QVAYTA-AVHFDLADPVTIQVELCSTEPVIPNINEDLFCFVGRTSRLVGLSTSNSSVVKVPREWTIPV--LELRNEIQSLVIAKSIPPGSTTLIYEPDPHLAASLQRPGRTS-----V--FRIIDPHASRKDIQAKVPPKTRMLIHMEQGPETCEFLALRQALPPYATVVAFNDLAAVNPRELLAEALSIIDPSSVVKASALVAGGTREHANAAVVDWTGAQSITLSPRPVDTRNLFSPNKTYLLVGLTGHIGQSICRWMVQGGARHIVVTSRHPEKQGQLWREELLRQGVNIVIEAADVTKEHDLLDLRARIVSSMPPVGGIANGAMVLDDKLFIDMPFESFQAAMKPKVQGSIYLEEVFSADNLDFFLFFSSIS----------------FMVAMAERRRARGLPASVIDIGMVVGIGVIQRSQGVSAMENSIR-QMDYMPVSETDLHHLLAEAILVGQRDESPELITGLETYKPFWHHNVRFSHLI-GADQKSLKEMLLSSGGPEEARKVMENALLQYLASSLKLSRETIY---VPIIDLGIDSLVAVQIRNWTWAEAGYDLPVLKILGGSSVTQICDEVV-FDLRPWDD----------------------------------------------------------------------------PRPAPIRIQPLSLGQSRLYQYMDDDRVLNCTISYALSGKLDVSKLEQSLIQVVQRHEALRTSFYTDEKDGKPMQGLLEKSPFRLRVVPGVSASS-VETEFNPYDLEQADTFAATLLSHSPDSHTLICGYHHIIMDGVSWQIFQKDLAMFYNNS-IADSAKHLPAQYSEFTRKQQEDLSCGAYAERLRFFQDQFREPVESLPLFPFAKVGTRKVVKQYAVQEATTHLNAKVVSAIKQASQTSRTTPFHFYLSAFQVLLHRLLETDKMCIGVVDANRSDQNFVNTIGFFLETIPLWFKVNSEQRFVELLKETRTKAYAALAQTGVPTEEILRACGVASSTTETPLFQVCFNYRMGAGRTAALQGVEMKFLDYVDAQNPFDLVATVDDLDDGTAMITLYLQDYLYDQEGAQLLATMYANVLQVLAENPERLVGSVSISNATLEDEGVKLGTGPILDLVATLSKIFHTWVDKDPHALAVKDTTGKSKTYVQLAERANAIAASLLNAGAAPSIPIGVLLDPGVDTIATILAILRIGAAYVPLDTRSSDAVLSDILQESIVIHHSATAPRSQIL---LVTLNAVPQKTIRKIQDVSVPEGLAMILYTSGSTGSPKGIPLTNANIRTPILGVSERVPLGREVVLQQSGQGFDAAVYQIFIALANGGTLIMVDNRDDPAKVAALMAQESVTCTTHIVSEMQALLKYGYDELRNCSSWRIAMVAGEAFTVHLLDQFRALNRPDLKVINAYGPTEASICSSLGEVSIPIGKAIPNYGTYIVDQHCKPVPLGWPGEVAIAGPGVASGYLNLGELTQAKFR-CLYLTGDRGRMLSDGSIVLSGRVDGDDQVKIRGHRVQLGDVARALVQASRGDAAVILKGDDNPQLVAYVVFSRTSNIQDQQTYLRQLNQDLPVPAYMRPAITIPLDTLPVTDRGKLDSKKLASLPLPSIS-EQLTPTEARLRDVWKNVLGDISIPIRRSSDFFSVGGNSLILLALKAEIAQVFGVGLSVSELFQASTLELLAARLDGTQINWEEETAPDE-------QGISVLLTGATGFLGGHILRQLVQLPSVEHVHCVAIRPNRRQLSVESPKIIRYSGDLALPNMGMSESEFSDLFKSIDVIVHNGAEVSHMKNYRSLRAANFLSTVGLARAAVIPIHYISTGGVARLSVADEQPEASLAAFHPPIDGSDGYVASKWASEVFLEKVQRRFQGQVWIHRPSSITGDDVPDNDIAHSLLKFSRELGAVPELTG-SGFFDFINVETVSNNIAASVVYLHQSGEQVIPVGDLQKYVEELEPLQVLPLKEWVDLSIRKGLDEVLGSYMLASVIRAPLLQR----------
>159124036|gb|EDP49155.1| hybrid NRPS/PKS enzyme, putative [Aspergillus fumigatus A1163]
MVYTHSPKEPIAIIGTGCRFPGG-STSPSKLWDLLYSPRDLTREVPAESRFNPKGFYNVDGEHHGASNATNAYFIEEDPRYFDAGFFSIAPREAESIDPQQRLLLETVYEAMENAGLTLNGMRGSATSAYMGAMSADYTDTQLRDIENVSKYMITGTSRALLANRLSYFFDWKGPSISVDTACSSSLAAVHLGVQALRAGECTISCVGGSNIILNPDCYLAATSLHLLSPTGRSQMWDQAADGYARGEGVCVFFMKTLSQALRDGDRIDALLRETCVNSDGRTQGIALPSAEAQVSLMRTAYKNAGLDKAEDRPQYIEAHGTAGDPREAYAIATTFFPP----------SHRPKVGSVK-AGIAGILKAVLAMRHKTIPPNQHFHNLNPSVKPSFKHLSIATSPQPWPVVPPDTPLRASVNGFGSGGTNCHAIVESYVPEIHDNGPWGKPKETDFSPIPLIFSASSGTALRAMLERYQEYLERTEVSLLRLAMTLNSHRSTLPVRVSIPTSDVLAAIRTQLAKVGSNPGAEIGTRSSVPEFDHVRRPKILGVFTGGAQWAGMGQRLMAKSALFRQVIEVMEEAMAQLPDGPEWSLKEEIMKPPKTSRLGEAEISLPVCAALQVGLVKVLRSAGITFSMVVGHSGGEIGSAYAAGKISEVDAIKIAYYRGVYTKLAIGKDGKKGGMIAVGFGYEDGLNFCAMEQFADRLTVAASNSPKSVTLSGDLDAVHEAKELLDAEGVFNRVLRLDTAYHSPHMYPCAAPYLAAIERCGLTAWASSVYDDNRMMTSAQDKDLEAAYWKDNLIGRVLFSQAVERALDEGNGDFDLALEIGPHPSLKGPTLETIRHKIGSEIPYSGVLDRKADDILALSTALGFSWLGSGVVDFAGYVSGFLLPDLPTYPWDHKKVLYRESRLNKNVRHRVDPPHPLLGSRTPDDTDYEPRWRNFLIMEELPWLRDHCVQGQIIVPAATYSVMALEAAKVLCRGKHVQSIELSDVAILRPIVLDEASDGTETLFSVRSDLDSNIHAQFTLSAGAMDDRHLRTAATGHIRITL---FPLLPTSVDRFYASMDEIGLSYSGPFRAMTSMKRRLNVASATVAVDRDLAGTIPVHPTWLDACFQTFLAAFAAPRDGSLWTAFMPTAIGRMVFSPSSTSVTVDAHITDFAPGYQVSLPTLTGDMSIFNSETNQLQIQIEDFVMSSFLPASEKDDRRFYLQNVWGQEMLSGCVKIIDTCEKAVHYYLSKLKAPGLRSLMARVTSPEQSDLVSMLGEVGEHIDLVLVRTIGESLLPI---GALISRWHHEGLGFAQLQRHFVSAAKQISHQHANLRILQVGPSSPGLVRSVCQELGRSLERYTLVDDSEQTIEEMKSALAADQLTASVENGIDAVNHLTSAGGFDLVIVHKAFTKQVTALKTVRNLLRPGGFMLMMAATGAQLRFPFMLMSTLSL-DDRLAQTKFINATRAETHDLLRQIGFSGVDSIALDNMPDKHTFSVVVSQALDDHIAFLRSPLTS-SGNLLVVGGFSADIAKLATAIQSSTVWHGDIINVRTLAEL-D--TVEAVLSLTDLDRPVLEAPTFRGLQRLFSEAKTVLWITHRAKADNPYHNATIGLGRSFQSENPQKVLQFLDVDTLESAIAETFLKLIGGVNMRTRLWTIEPEVSLENGKYLVPRLFPDTERNDRLNALRRKVQTQVSVETQPISLSRSAQSD-QVAYTA-AVHFDLADPVTIQVELCSTEPVIPNINEDLFCFVGRTSRLVGLSTSNSSVVKVPREWTIPV--LELRNEIQSLVIAKSIPPGSTTLIYEPDPHLAASLQRPGRTS-----V--FRIIDPHASRKDIQAKVPPKTRMLIHMEQGPETCEFLALRQALPPYATVVAFNDLAAVNPRELLAEALSIIDPSSVVKASALVAGGTREHANAAVVDWTGAQSITLSPRPVDTRNLFSPNKTYLLVGLTGHIGQSICRWMVQGGARHIVVTSRHPEKQGQLWREELLRQGVNIVIEAADVTKEHDLLDLRARIVSSMPPVGGIANGAMVLDDKLFIDMPFESFQAAMKPKVQGSIYLEEVFSADNLDFFLFFSSIS----------------FMVAMAERRRARGLPASVIDIGMVVGIGVIQRSQGVSAMENSIR-QMDYMPVSETDLHHLLAEAILVGQRDESPELITGLETYKPFWHHNVRFSHLI-GADQKSLKEMLLSSGGPEEARKVMENALLQYLASSLKLSRETIY---VPIIDLGIDSLVAVQIRNWTWAEAGYDLPVLKILGGSSVTQICDEVV-FDLRPWDD----------------------------------------------------------------------------PRPAPIRIQPLSLGQSRLYQYMDDDRVLNCTISYALSGKLDVSKLEQSLIQVVQRHEALRTSFYTDEKDGKPMQGLLEKSPFRLRVVPGVSASS-VETEFNPYDLEQADTFAATLLSHSPDSHTLICGYHHIIMDGVSWQIFQKDLAMFYNNS-IADSAKHLPAQYSEFTRKQQEDLSCGAYAERLRFFQDQFREPVEPLPLFPFAKVGTRKVVKQYAVQEATTHLNAKVVSAIKQASQTSRTTPFHFYLSAFQVLLHRLLETDKMCIGVVDANRSDQNFVNTIGFFLETIPLWFKVNSEQRFVELLKETRTKAYAALAQTGVPTEEILRACGVASSTTETPLFQVCFNYRMGAGRTAALQGVEMKFLDYVDAQNPFDLVATVDDLDDGTAMITLYLQDYLYDQEGAQLLATMYANVLQVLAENPERLVGSVSISNATLEDEGVKLGTGPILDLVATLSKIFHTWVDKDPHALAVKDTTGRSKTYVQLAERANAIAASLLNAGAAPSIPIGVLLEPGVDTIATILAILRIGAAYVPLDTRSSDAVLSDILQESIVIHHSATAPRSQIL---LVTLNAVPQKTIRKIQDVSVPEGLAMILYTSGSTGSPKGIPLTNANIRTPILGVSERVPLGREVVLQQSGQGFDAAVYQIFIALANGGTLIMVDNRDDPAKVAALMAQESVTCTTHIVSEMQALLKYGYDELRNCSSWRIAMVAGEAFTVHLLDQFRALNRPDLKVINAYGPTEASICSSLGEVSIPIGKAIPNYGTYIVDQHCKPVPLGWPGEVAIAGPGVASGYLNLGELTQAKFR-CLYLTGDRGRMLSDGSIVLSGRVDGDDQVKIRGHRVQLGDVARALVQASRGDAAVILKGDDNPQLVAYVVFSRTSNIQDQQTYLRQLNQDLPVPAYMRPAITIPLDTLPVTDRGKLDSKKLASLPLPSIS-EQLTPTEARLRDVWKNVLGDISIPIRRSSDFFSVGGNSLILLALKAEIAQVFGVGLSVSELFQASTLELLAARLDGTQINWEEETAPDE-------QGISVLLTGATGFLGGHVLRQLVQLPSIEHVHCVAIRPSRRQLSVESPKIIRYSGDLALPNMGMSESEFSDLFKSIDVIVHNGAEVSHMKNYRSLRAANFLSTVGLARAAVIPIHYISTGGVARLSVADEQPEASLAAFHPPIDGSDGYVASKWASEVFLEKVQRRFQGQVWIHRPSSITGDDVPDNDIAHSLLKFSRELGAVPELTG-SGFFDFINVETVSNNIAASVVYLHQSGEQVIPVGDLQKYVEELEPLQVLPLKEWVDLSIRKGLDEVLGSYMLASVIRAPLLQR----------
>846911106|gb|KMK57005.1| hybrid PKS-NRPS enzyme [Aspergillus fumigatus Z5]
MVYTHSPKEPIAIIGTGCRFPGG-STSPSKLWDLLYSPRDLTREVPAESRFNPKGFYNVDGEHHGASNATNAYFIEEDPR---------------------------------------------ATSAYMGAMSADYTDTQLRDIENVSKYMITGTSRALLANRLSYFFDWKGPSISVDTACSSSLAAVHLGVQALRAGECTISCVGGSNIILNPDCYLAATSLHLLSPTGRSQMWDQAADGYARGEGVCVFFMKTLSQALRDGDRIDALLRETCVNSDGRTQGIALPSAEAQVSLMRTAYKNAGLDKAEDRPQYIEAHGTAGDPREAYAIATTFFPP----------SHRPKVGSVK-AGIAGILKAVLAMRHKTIPPNQHFHNLNPSVKPSFKHLSIATSPQPWPVVPPDTPLRASVNGFGSGGTNCHAIVESYVPEIHDNGPWGKPKETDFSPIPLIFSASSGTALRAMLERYQEYLERTEVSLLRLAMTLNSHRSTLPVRVSIPTSDVLAAIRTQLAKVGSNPGAEIGTRSSVPEFDHVRRPKILGVFTGGAQWAGMGQGLMAKSALFRQVIEVMEEAMAQLPDGPEWSLKEEIMKPPKTSRLGEAEISLPVCAALQVGLVKVLRSAGITFSMVVGHSGGEIGSAYAAGKISEVDAIKIAYYRGVYTKLAIGKDGKKGGMIAVGFGYEDGLNFCAMEQFADRLTVAASNSPTSVTLSGDLDAVHEAKELLDAEGVFNRVLRLDTAYHSPHMYPCAAPYLAAIERCGLTAWASSVYDDNRMMTSAQDKDLEAAYWKDNLIGRVLFSQAVERALDEGNGDFDLALEIGPHPSLKGPTLETIRHKIGSEIPYSGVLDRKADDILALSTALGFSWLGSGVVDFAGYVSGFLLPDLPTYPWDHKKVLYRESRLNKNVRHRVDPPHPLLGSRTPDDTDYEPRWRNFLIMEELPWLRDHCVQGQIIVPAATYSVMALEAAKVLCRGKNVQSIELSDVAILRPIVLDEASDGTETLFSVRSDLDSNIHAQFTLSAGAMDDRHLRTAATGHIRITL---FPLLPTSVDRFYASMDEIGLSYSGPFRAMTSMKRRLNVASATVAVDRDLAGTIPVHPTWLDACFQTFLAAFAAPRDGSLWTAFMPTAIGRMVFSPSSTSVTVDAHITDFAPGYQVSLPTLTGDMSIFNSETNQLQIQIEDFVMSSFLPASEKDDRRFYLQNVWGQEMLSGCVKIIDTCEKAVHYYLSKLKAPGLRSLMARVTSPEQSDLVSMLGEVGEHIDLVLVRTIGESLLPI---GALISRWHHEGLGFAQLQRHFVSAAKQISHQHANLRILQVGPSSPGLVRSVCQALGRSLERYTLVDDSEQTIEEMKSAHAADQLTASVENGIDAVNHLTSAGGFDLVIVHKAFTKQVTALKTVRNLLRPGGFMLMMAATGAQLRFPFMLMSTLSL-DDRLAQTKFINATRAETHDLLRQIGFSGVDSIALDNVPDKHTFSVVVSQALDDHIAFLRSPLTS-SGNLLVVGGFSADIAKLATAIQSSTVWHGDIINVRTLAEL-D--TVEAVLSLTDLDRPVLEAPTFRGLQRLFSEAKTVLWITHRAKADNPYHNATIGLGRSFQSENPQKVLQFLDVDTLESAIAETFLKLIGGVNMRTRLWTIEPEVSLENGKYLVPRLFPDTERNDRLNALRRKVQTQVSVETQPISLSRSAQSD-QVAYTA-AVHFDLADPVTIQVELCSTEPVIPNINEDLFCFVGRTSRLVGLSTSNSSVVKVPREWTIPV--LKLRNEIQSLVIAKSIPPGSTTLIYEPDPHLAASLQRPGRTS-----V--FRIIDPHASRKDIQAKVPPKTRMLIHMEQGPETCEFLALRQALPPYATVVAFNDLAAVNPRELLAEALSIIDPSSVVKASALVAGGTREHANAAVVDWTGAQSITLSPRPVDTRNLFSPNKTYLLVGLTGHIGQSICRWMVQGGARHIVVTSRHPEKQGQLWREELLRQGVNIVIEAADVTKEHDLLDLRARIVSSMPPVGGIANGAMVLDDKLFIDMPFESFQAAMKPKVQGSIYLEEVFSADNLDFFLFFSSIS----------------FMVAMAERRRARGLPASVIDIGMVVGIGVIQRSQGVSAMENSIR-QMDYMPVSETDLHHLLAEAILVGQRDESPELITGLETYKPFWHHNVRFSHLI-GADQKSLKEMLLSSGGPEEARKVMENALLQYLASSLKLSRETIY---VPIIDLGIDSLVAVQIRNWTWAEAGYDLPVLKILGGSSVTQICDEVV-FDLRPWDD----------------------------------------------------------------------------PRPAPIRIQPLSLGQSRLYQYMDDDRVLNCTISYALSGKLDVSKLEQSLIQVVQRHEALRTSFYTDEKDGKPMQGLLEKSPFRLRVVPGVSASS-VETEFNPYDLEQADTFAATLLSHSPDSHTLICGYHHIIMDGVSWQIFQKDLAMFYNNS-IADSAKHLPAQYSEFTRKQQEDLSCGAYAERLRFFQDQFREPVEPLPLFPFAKVGTRKVVKQYAVQEATTHLNAKVVSAIKQASQTSRTTPFHFYLSAFQVLLHRLLETDKMCIGVVDANRSDQNFVNTIGFFLETIPLWFKVSSEQRFVELLKETRTKAYAALAQTGVPTEEILRACGVASSTTETPLFQVCFNYRMGAGRTAALQGVEMKFLDYVDAQNPFDLVATVDDLDDGTAMITLYLQDYLYDQEGAQLLATMYANVLQVLAENPERLVGSVSISNATLEDEGVKLGTGPILDLVATLSKIFHTWVDKDPHALAVKDTTGKSKTYVQLAERANAIAASLLNAGAAPSIPIGVLLDPGVDTIATILAILRIGAAYVPLDTRSSDAVLSDILQESIVIHHSATAPRSQIL---LVTLNAVPQKTIRKIQDVSVPEGLAMILYTSGSTGSPKGIPLTNANIRTPILGVSERVPLGREVVLQQSGQGFDAAVYQIFIALANGGTLIMVDNRDDPAKVAALMAQESVTCTTHIVSEMQALLKYGYDELRNCSSWRIAMVAGEAFTVHLLDQFRALNRPDLKVINAYGPTEASICSSLGEVSIPIGKAIPNYGTYIVDQHCKPVPLGWPGEVAIAGPGVASGYLNLGELTQAKFR-CLYLTGDRGRMLSDGSIVLSGRVDGDDQVKIRGHRVQLGDVARALVQASRGDAAVILKGDDNPQLVAYVVFSRTSNIQDQQTYLRQLNQDLPVPAYMRPAITIPLDTLPVTDRGKLDSKKLASLPLPSIS-EQLTPTEARLRDVWKNVLGDISIPIRRSSDFFSVGGNSLILLALKAEIAQVFGVGLSVSELFQASTLELLAARLDGTQINWEEETAPDE-------QGISVLLTGATGFLGGHVLRQLVQLPSIEHVHCVAIRPSRRQLSVESPKIIRYSGDLALPNMGMSESEFSDLFKSIDVIVHNGAEVSHMKNYRSLRAANFLSTVGLARAAVIPIHYISTGGVARLSVADEQPEASLAAFHPPIDGSDGYVASKWASEVFLEKVQRRFQGQVWIHRPSSITGDDVPDNDIAHSLLKFSRELGAVPELTG-SGFFDFINVETVSNNIAASVVYLHQSGEQVIPVGDLQKYVEELEPLQVLPLKEWVDLSIRKGLDEVLGSYMLASVVRAPLLQR----------
>768682268|gb|KJJ12183.1| Acyl transferase domain [Penicillium solitum]
MVYTHSPKEPIAIIGSGCRFPGN-STSPSKLWDLLYSPRDLTREVPSESRFNAKGFYNVDGEHHGASNASNAYFIEEDPRHFDASFFSIPPREAESIDPQQRLLLETVYEAMENAGLTLQSMRGSETSAYMGAMSADYTDTQLRDIENVSKYMITGTSRALLSNRLSYIFDWKGPSISVDTACSSSLAAVHLGVQALRAGECKISCVGGSNIILNADCYLAATSLHLLSPTGRSQMWDVAADGYARGEGVCVFFMKTLSQALRDGDRIDALLRETCVNSDGRTQGIALPSAEAQVSLMRTAYKNAGLDKAEDRPQYIEAHGK--------------LVPLEILLLLLPRSSRPE-----LAGIAGILKTVLAMRHRTIPPNQHFHNLNPSVKPSFKYLSVATSPQAWPALPVDTPLRASVNGFGSGGTNCHAIVESYEPEIHDNGPWGKPEDADFSPIPLLFSAGSGTALRAMLERYEEYLDKNDVSIGRLTMTLNSYRSTLPVRISIPTSSTLEVIRSQLAKVRSSPGAEIGTRSSIPEFDHNKRPKILGVFTGGAQWAGMGQGLMEKSALFKEVIKVMEVAMSQLPDGPTWSLEEEIMKPPKTSRLGEAEISLPVCAALQVGLVKVLQSAGINFSMVVGHSGGEIGSAYAAGKINEIDAIKIAYYRGVYTKLAIGKDGKKGGMIAVGFGYEEGLSFCALEQFADRLTVAASNSPKSVTLSGDLDAVHEAKEMLDAEGLFNRVLRLDTAYHSHHMYPCAAPYLAAIERCGLTAWASSVYEDNRMVTPAQDADMEAAYWKDNLIGRVLFSQAVERAIDEANGDFDLALEVGPHPSLKGPTLETIRHKLGSEIPYSGVLDRKSDDISALSTALGFTWLGGGVVDFTGYASAFLLPDLPTYPWDHKKVFYRESRLNRNVRNRADPPHALLGSRTPDDTDYEPRWRNFFMIHELPWLRDHCIQNQIIVPAATYCVMALEAAKVLCRGKNVHSIELVNVTILRPIVLDEGSDGTETLFSVRSNLDSIIHAQFSLSAGAMDDRHLRTAATGEIHIIL---FPMLPTSIDRFYDSMDQIGLSYSGPFRAVHSLKRRLNHASSIVTLHSELAETIPVHPTWLDACFQTFLAAFAAPLDGSLWTAFMPTTIGRMVFSPSTNSVTVDARITEFTPGYQATLPTLTGDMSIFDSQFNKLHVRIQDFVMSSFLPASESDDRKFYLKNVWSQEILSGEINLIEVCEKAVHYYLSKLSTPGLPSLIARVTTPTQSEMASTLEEVGEQIDLTLVRTIGESLLPI---GTLISRWHNEGLGFSQLESYFVSAAKQISHQYASLRILQVGPSSSSLVRSICNELGRGLERYTVVDDSLEKIEEMRTALSADHLQANVEDGIDEVGNLNSAGPFDLVILHKAFTKQVAALKTIRQLLRPGGFLLMMAATGVQLRFPFMLLSTPSL-DEGLMQTKFTNPTPEEIHNLLRQIKYSGVDSIALDNVTDKHTFSVVVSQAVDDQMSFLRTPLTS-NGKLLVVGGLSPDISNLSRDIQTLGIWQGEIINVRTLAEL-T--DAEAVLSLTDLDRPVLEAPTLKGLQTLFSTAKTVLWITEGARADNPYQNATIGIGRSFQSENPQKLLQFLDLDTIDQVVAESFLRLIG---MRTRLSTIEPEIRLTKGKILIPRLLPDRERNDRLNALRRKVETQTVIDSQPVCLSRPMHVDGGVAYTA-AVGCNSTDSITIHVKLCSLDPVIPNINGVLFCCVGRTTRVLGLSTSNASVVKVSRALAIEI--IQLIVEIKALVIINSTPLGSNTLVYGAAPRTAASLQRSGRIS-----V--FKIIERHASRREVQSKLPAKTRTLIHMGHGTETREFTSIKQALPPQATVFAFTDLSTVVPCELLAKALAFVDQEGVITASTLVAAGMKGHGNAGLVDWSGNQSIKLSQRPVDTSTLFSPNKTYILVGLTGQIGQSMCRWMVQCGARHIVVTSRNPQKQSQLWKDELIRQGADIAIEAVDVTKKHHLAELRNRIVRSMPPVGGIANGAMVLDDRMFVDMPFESFQTAMKPKVEGSIYLEEIFVDDDLEFFLFFSSISVMTGQRTQANYVAANNFMVAMAERRRARGLPASVIDIGMVVGIGVVERSQGVSTMENSIR-QMHYMPVSETDLHHIFAEAILVGRRDESPELITGLETYKPFWHRNVRFSHLI-GAKQKSLKEMLITSGGPDEAMAVMENALLEYLASSLKLSRETIY---MPLIDLGIDSLVAVQIRNWTWAESGYDLPVLKILGGSSVAQVCSDVV-FDARPWDD----------------------------------------------------------------------------LRPTPVRTQPLSLGQSRLYQYLSDDNVLNCVISYTLSGQLDVYMFERSINEVCQRHETLRTSFYTDDEQGTPMQGVLDKSHFRLKVISGLSDPS-VEREFDHYDLEQADTFVATILSHGTYSHTVIFGYHHIIMDGVSWQIFQKEMAMAYNEP-STKSPKHFPAQYSEFTLKQQGDLSNGAYAERLKFFQKEFRKPLSPLPVFPFSRVGTRKAVKQYAVQEVVTYLDVNVASAIKKASQGSQTTPFHFYLSAFQVLLHRLLNADEICIGVVDANRSDQKFVNTIGFFLETIPLLFKIDPGESFSELLKKTRNKAYAGLSQTGVPTEEILRACNVQSSTTETPLFQTCFNYRMGAGRTSPLQGLDMKFLDYVDAKSPFDLVATVDDIDNGTAMITLHLQDYLYDQEGAQLLSNMYTHILELLAEDIDSLVGSVPISNPALEEEAIRLGTGPILDFAVTVSGIIETWVDKDPHALAVKDTTGKTKTYLQLSERADAIAAALLNAGAGASDAVGVLLEPGVDTIATILAILRIGAVYVPLDTRSTNTLLAEISQESISIHHAATAQRSRKL---SVTLNAIPQKTVRKIQDNSALDDLAMILYTSGSTGKPKGIPLTNANIRTPILGVSQSVPLGREVVLQQSGQGFDAAIYQIFISLVNGGTLIMADNRGDPAKIAELMAAENVTCTTLVVSEMKALLKYGYDRLYNCSSWRISMVAGEAFTVQLLDQFRALNRSDLKVINAYGPTEASICSSLGEVSIPIGKAIANYGTYIVDRDCNAVPVGWPGEVAIAGPGVASGYLNLPALTQAKFK-LIYLTGDKGRMLSDGSIVISGRVDGDDQVKVRGHRVQLADVATALIQTSRGDAAVLLKGDDKQQLVAYIVFSRSSSTLDKETYFRQLIQELPIPAYMRPVLIIPLDILPMTERGKLDTKKLSLLPLPRLS-EQLTSTEARVRDLWKHVLGDISIPIRRSSDFFSVGGNSLLLLPLKAEISRSFGVEIPIPDIFQASTLELLAARLDGTQIAWDKETDLDQ-------KRISVLLTGATGFLGGGILRQLVELPNVTNIHCLAIRPKPRTLSVDSPKIICHAGDLALPNFGISDVAISDLLKGIDVIIHNGAEVSHMKNYRSLRAVNFLSTMQLARAAVIQIHYISTGGVARLSGADKQPEVSLASFHPPTDGSDGYVASKWASEVFLEKVQKRFNGQVWIHRPSSITGDGVPELDIAHSLLKFSKELGAVPDLTGFTGFFDFVSLETVSMNIAAGVCYLHHSGEQVIAIEDFQRYVEGLESLQVLPLKGWVEESIQKGLDEVLGSYMLASVIRAPLLQR----------
