# Supplementary material for: Secondary metabolite gene clusters in the entomopathogen fungus Metarhizium anisopliae: genome identification and patterns of expression in a cuticle infection model
Source: BMC Genomics. 2016 Oct 25;17(Suppl 8):736. doi: 10.1186/s12864-016-3067-6 (PMC5088523; doi:10.1186/s12864-016-3067-6)
Supplement: Additional file 5: — Amino acid alignment for the tropolone/citrinin-related backbone gene and related orthologs. (FASTA 125 kb) [file 12864_2016_3067_MOESM5_ESM.fasta]

>gi|67540556|ref|XP_664052.1| hypothetical protein AN6448.2 [Aspergillus nidulans FGSC A4]
-------------------------------FGSQTT--SLP----PA----------------LPATFVTPFTVILHTVLYM-----------------QGFCTGFLTAA---ASVALRLAVAIGAYIDLDLL---------V---TLGA---------------YISVITDTVTGLRFDLRGRFH--LVASNPVFQFSH--L---------------D-LQSILVQRCDWY------------------ECIPPS-------------------------------------------------IAIIGMGCKFPGADTLDEYWQLLAQGTSMCRTMPE-E--RFKTS-SLRRS----GEKLKFWGNFVNDVDAFDHRFFKKSSREAASMDPQQRLVLQVAYQTLESAEYS--------VGCYLGLCASDYTDNVASHPPNAFSSLGTLRAFLSGKISHFFGWTGPSITYDTACSSSAVAIQAACRALQTGECS-MALAGGVSLYTSPNFYQNLSAASFLSPTGPTKPFDAKGDGYCRGEGVGLVFLKPLSSALADHDNIMGVIAAAAVNQNQNSTAITVPHSESQIELYRAGLHPHDVSFVEAHGTGTPVGDPIEFTSIRTVFGG--------RLAIASVKGNIGHTE---GAA----------------------------------------------ACINNYGAAGSNAAMIVTE------------------------------------------------------------VSSLKEYCKESL----------------------------SLAFQLANSQNRGFPHALITSSKAE-L------------VVLAFGGQVARSVGLSRQVYDSSAVLRT----------------------------HLSNCD-SIFPAIFRKEPIADVVLLHSALFSAQYACAMTWIEAGVIPAALIGHSFGQLTALSVGRVLSLKDGLGLITERAKLMRDAWGPEHGSMVSVQ-ADVQ-PKDALEIACFNGPTSHVVVG-IRYKRLAVSHGFHSKFTEPLTFRTP-KYAIETC---MIVQHTRTPVYYTEALARIEAKLGA-CTWLEVGTGGSVAGMIRGAL---------IQAVNL---TAALADATVNLWKSSHKLQFWA-YLELPPYQFEK-TRHWLD----------------FV-AEFRISTYSFFVKGHAVLAE--PLCPAPLYIDLACKAGQM----IPSVEIQAPLGVGDRVI--------------ASGTVVLR---EFSRFGRLV-SSKRVQEM----PDHILQG--PVVYQLFSRVVSY-ADYYKGVQSVYASGA--EVTGRI---------A-RRPLLVDNFIQTAGIHVNCLT---DVYVCTKVD-------------------IVHS-SE-KVVNDIFVFNALAMFILGAHFTRVQISSLGRVLSR-------------------------------------------------LSRVDILADLGVDSLLGTEVLTEINQVFNVSIP--------------------------------------------------------------------------------------------------------------------------------PAQSRLVTVEAFAQLGCDLALMHPGDRLPKAHEKLVQQLYNILR----RSDIAPQSLLHITGSKLADCLTGDPLNLLFRSKANRDLLAEVYLNGPM-AALLCS--TFQILELGGGTGGTTVLDYLVRSGIP-----FTYTFSDVSGSFVAAARKKFPYMEYQVIDIEKLTGKFHAVISTNCIHATTNLNIHRMLRPDGFVALVEFTRNMYWFDLVFGLLEGWWLFEDGRQHAWNMGFQHVSWTDGDSFEARTLRIIAG----------------------DGIPLSV--SNEPRPIALMIHGGGHIMLSRKDIRPKQTLPV-YRLCPETTLTEGPMR--------------------------------------------------------GLFYCPTDY---QP-PLEG------------Y-----------------------SNSKAGGT-GWMAPDDPR--------------------------------------------------------------------------------------------------------------------YRTPTFVIHGTDD-----------------------------------------------------------------------------------------------------------------------------------------------------------------------------------------------------------------------------------------------------------------------------------------------------------------G
>gi|323700979|gb|ADY00130.1| polyketide synthase [Penicillium brevicompactum]
-MNFHKG------------------------FGPQC-TLELP----------------------L---MMTPITVMRHIVDFW-----VATHPAF-----QGFCVGLLAAA---ASNAIRLSLCVGALVDLD----------------------------------------ESTTGLQLSLRGRFH--LCTNDSRFKLPR-AL---------------HALDSILCAKANWY--------------IGPEEFVPRSARSRS--------------------------------------------IAITGMACRYPNADTLAQLWDLLELGRCTVKSPPE-S--RFHMS-DLQRE------KGPFWGHFLERPDVFDHRFFNISAREAESMDPQQRVALQVAYEAMESAGYL--------IGCYVGVGSEDYTENVASRNANAFSITGTLQSFIAGRISHHFGWSGPSISLDTACSSAAVAIHLACKALQTNDCK-IALAGGVNVLTNPRVYQNLSAASFLSPSGACKPFDASADGYCRGEGAGLFVLRPLQDAIDNGDPILGVIAGSAVNQGSNNSPITVPDAEAQRSLYNAGVSPDEVTYVEAHGTGTQVGDPIELDSLRRTFGG--------RLHIGSIKGNIGHTETSSGAAGLLKTILMLQQQRIPRQANFNQLNPKVKSTPDRLVIWAST---ERVAMVSNYGASGSNAALIVKEH----------------------------------------EYIQ---------------EESLRAYCGATL----------------------------KLAYNLAMKQNRDLPLNLTFSSDATSL------N-----VVLCFGGQNGLTATISKEVFDASALLRT----------------------------HLEDCE-SLFPTIFSSAPITNIIHLHFILFSIQYASAKAWLDSGLRVSRIVGHSFGQLTALSVAGSLSVRDGIHLVTERARLIESSWGPESGIMLAVEGTDIE-------VACYNGPRQQVLAG-LRLTRLQNSHAFHSRLVDSLVYQTP-IIPIEAC---EIVEHSRMPVYFRRAVERVAEKLQAPAVWLEAGSASPIIPMVRRVL---V-----YHKIDL---AQNLANVTSALWAQGVHVQFWP-FMNLPPYQFAQ-NSHWVD----------------LC-L-YHVNIYRACTQGHAVLNQ--TLCPASMYMEMVLRAAASTG---SHITISSPL---------LTSDGAGPT---AEGTVCLH---RFQSMDRLL-DSARSKTI----PANGLKG--STVYAALESVTNY-GDYFRGVKKVFANGR--EASGLV---------T-D-PILLDNFLQVAGIHVNCLS---DVFVCNAIG------------------TKVYT-SK-TIACDIYVMDCLSAAMMGVRFTSVSIRSLTRALAK-------------------------------------------------LCELEVLVDIGVDSLMSTEVLSEIKKRFQVDMS--------------------------------------------------------------------------------------------------------------------------------PKQMTLLILEAFRALGSPLEASEPNEVLIPRHEQLRKHLYKILE----RTTIYPPDLLQITAPRLADCLTGDGVSLIFQDANTRRLVGDVYAQSPV-KSYLAR--TIKILEIGAGTGGTTLLEKL--STIPGLSTRLEYTFTDISPSLVAAGRKTFNFMRYETLNVENLSGQYDIVLSTNCVHATRNLNIRKLLRPDGILCLVELTRDIFWLDLVFGLLEGWWRFEDGREHAWDLGFEWVDWTNNETVESNALRVIV-----------------------DNLQLTVDTTRKQRPIALMIHGGGHVMLSRKDIRPAQTLPV-YRLCPEVSLAEGPMA--------------------------------------------------------GIFYCPTNY---NP-P-EG------------Y--------------------------------GWMSTRDPR--------------------------------------------------------------------------------------------------------------------YNTPTFLIHGTSD------PA----------------------------------------------------------------------------------------------------------------------------------------------------------------------------------------------------------------------------------------------------------------------------------------------------------
>gi|346998402|gb|AEO64805.1| polyketide synthase [Thielavia terrestris NRRL 8126]
-------------------------------FGPQAL--ELP----------------------LPNVLLTPLVVLAQLTQFSSYTSG------------VGLCTGLLSAS---GAVA--------------------------------A---------------YISVLFDTVTGLEMSLRGRFH--FCDSDPAFQFPDV-LLGK------------HALRMILVEQATWY------------DPFGLDSGVPPS-------------------------------------------------IAVVGMSCKVAGADDLNEFWKILCAGESQHVEVPE-E--RFGPE-THWRDV-----TRKWYGNFIRDHDVFDHKFFKKSPREMASADPQQRLMLQCAYQAVEQSGYF--------IGCYL---------------------------------------TRPAITL------------------------------------------------------QCKPWDEGADGYCRGEAVALVFLKRMRDAMADGNPILGCISSTAVYQNENCTPVFVPNSPSLTYLFKAKLEPKNISVVEAHGTGTPVGDPAEYQSVLQALGG--------RLALGSVKGLIGHTEGASGVVSLIKIILMLQHGYIPPQASFRTLAHNIAAPSDNIEIWDAE---YKAALINNYGASGSNASMVVTQ----------------------------------------------------PFWLCGLDDRALVAYSTKFI--TSTP----------------------NLAFNVCRQSNRQLERGLMFTSLSE-L------------VILCFGGQVSNFVGLDRKVYDSVRILRS----------------------------YLDQCN-GIFPAIFQREPIEDTVRLQTALFALQYACARSWMDCGIRVEAVVGHSFGELTALCISGVLSLQDTARMIAARAKLVRDAWGAERGAMMAIE-ADLD-------IACYNGPRSFTLAG-TRFKRLSVTNAFHSALVEPLTFREP-SILIERA---FVAQHMREPVFFRHAVERLARQYPD-AAWIEAGSASTITNMASRAL---------FQSLNI---MQSLADTTLALWKAGVKTQHWP-FLFLPPYQFEK-VKHWMD---------------LFL-ARFLVNTYQDFVSGH-LIANTAPICPATLEVDMAIEALMS-----PTIQNHAPI-------E-------------VHGNIVFR---EFDRFGRHF-THRRCLDVLNS-ADDIIQG--RNIYKTFAEIVDY-GEEYRGLKRLVGRGN--DSAGRV--------ST-D-THLADCFSQVGGIWVNCMT---NMYIASGCD-------------------DVFA-SE-KYVTDIFTFDSLLDVMIGINYARVPKASMQKILARPG-----------------------------------------------LANVDILADIGIDSLMGMELAREAEAVMNCTLS--------------------------------------------------------------------------------------------------------------------DGLD--------PKSTQLCTLEAFEKLGVSIRAAKPGQVVPRQHQRLVNYLYRLLE----RTALYPDKLTQFAGSKLADVLEADGIKIIFGTDEGRALVAGLYCDHVFNQQFVED--PLRILEMGAGTGGTTLAPLLERLQVP-----VEYLFTDISPSMVGAAKKKFPFMKFMTHDMEKLLGTQHIVVASNAVHATRDLNIRNALRPDGFLMMLEMTEIVPFVDTIFGLLEGWWLFEDGRQHIWEMGFGHVDWTDGYLPESKIQKVIVA--------------------GP-------------------------------------------------------------------------------------SLGTHLVRGDVGAVICLNR-------QRGV-------ET-KP--L--VTGIVHNAWPMSFEPAFHSLRNLVNLA---------------------------SSIGVVGHY-P-----VPEERM-SVLPNGYCDAKYTCERILDETLHRYPEYFHTMTARLGQVAGSKTSGYWNPVEHFCFMVKSSKSRWCPVNDM----------PIYHIDNPVQ-------------------NP--HFRRMSCGGLLLDLSKA------------------CKDS------------------------------------------------------------------------------------------------------------------------------------------------PTL------------------------------MG-F------------------------------------------------------------------------------
>gi|317031819|ref|XP_001393501.2| polyketide synthase [Aspergillus niger CBS 513.88]
-------M-----------------------FGPQAL--SLP----------------------LPNILLSPMVVITQLTEYV-----------------VGFCTGLLTAS---GAIAIKLAMIIGAVVD---------SKSLW---IIEV---------------YISVEYDTITGLEIGLRGRFH--FCDSVPSLCLPDA-L---------------HALRSILLDTSHWY--------------FGPERCIPPS-------------------------------------------------IAVIGMSCKVAGADDVDEFWDLLCKAESQHQEVPK-E--RFGFE-SAFREV-----TRKWYGNFINEHDCFDHKFFKKSAREIAATDPQQRQMLQVAYQAVEQSGYFKS------IGCYIGVCAADYEYNVACHPPNAFMATGNLKSFVAGKISHWFGWTGPGLCIDTACSSSLVAVHQACQAILTGDCT-AALAGGANIITHPLWYQNLAAASFLSPTGQCKPFDASADGYCRGEGFAAVFLKKMSAAIADGDMIIGSIKATAVNQNQNCTPVFVPNAPTLSDLFRSQLTANQITVVEAHGTGTQVGDPAEYQSIRNVLGG--------RLLFGSVKGLVGHTECTSGAVSLVKTLLMQQHEAIPPQPSFDRLNPEIPVESDNMQIWTAE---YRAALINNYGACGSNASMVVAQ----R-----------------------------------------------PFRLCGSDDRALRAYSERFI----------------------------DLAFNVCRQSNPTLDRSLAFATTQE-V------------VILCFGGQISNYVGLDREVYDNVALLRK----------------------------HLAICD-SIFPGIFQKSPISDPVKLQTILFSTQYSSAKAWMDSGVRPVAAVGHSFGELTALCATGILSLADAMKMIVGRATVIRDFWGEDKGSMIAVE-ADEN-------IACVNGPTSYTLAG-IRSKRLKVTNAFHSTLVEPLTFNTP-TMQLERA---YVYDHMRNPVYFNQAVQRLAQQYPD-SVWLEAGSNSTITSMASRAL---------FQAVNI---WSMLITSTLSLWKQGISTNFWA-YVLLPPYQFEP-SRHWME-------Q-------LLI-ARFQINTYVELVSGH-VIANTAPICPATVEVDIVVEALRS-----PQVTNQSPI-------E-----------LQVLGKLAFL-ESEFMRLERLI-GHQRCVDLLNT-ADDIIQG--RNIYTTFAGVVDY-GEQYRGLKKIVGKGL--ESAGRV--------QS-D-AHLGDCFSQVGGIWVNCMT---DMFIATGFE-------------------DVLA-SE-QYLTDIFIFDALTEVILGINYHKVAKASMSKILSR-G-----------------------------------------------LAEIEILADIGIDSLMGMELARDLEALFKCPLL------------------------------------------------------------------------------------------------------------------------TEKP----PKQTQLCTVEAFEQLGCPIRTAVAGQKLERKHAQLAQYLYRLLS----RTHLYPDRLAAFTGARLAEVLKGDGLGLIFGTDEGRELVAGLYGDSLLNRQIITR--PLKILEMGAGTGGTTMAPLLARLGIP-----VEYTFTDLSGSFVAAARKKYPFMKFQVHDIEKLRHSQHIVIASNAIHATHSLHVREFLKTDGFLMIVEMTQPVHWVDIIFGLFDGWWLFADGRDHAWEFGYGQVDWTDGHRPEVQIQRVIIA-----------------------------------------------------------------------------------------------------------SLGVHLVLDDVQTVICLNR-------QRGI-------QT-KP--L--TTHIIHNAWPMTLEQQFQVMRNLLDLA---------------------------SSIATVGYY-P-----VPETCM-SVLANGYGEAKYVCEQMLDRTLHQYPDRFRAMAVRLGQIAGSRTSGYWNPMEHLSFLFKSAQTDWTPVNDVLSPHS-----PIYHIDNPVR-------------------NP--HFLRMSCGGLLLDTKRA------------------CEHS------------------------------------------------------------------------------------------------------------------------------------------------PTL------------------------------MG-F-------------------------P----------------------------------------------------
>gi|816186458|emb|CRG91771.1| Conidial yellow pigment biosynthesis polyketide synthase [Talaromyces islandicus]
-------------------------------FGPQAL--DLP----------------------LPNIILSPLVIITHITEYM-----------------LGFCMGFLSAS---GSTAIRLAMIIGGIVD---------SKSLW---ILDA---------------YISVSYDTVTGIEIGLYGRFH--FCESHPGLLLPDA-L---------------HAVKTILTQHAYWY--------------FGSEPCIPPS-------------------------------------------------IAVVGMSIKVAGADDVDEFWNLLCEAKSQHREAPA-N--RVQFP-G-WREA-----SRKYYGNFINDHDVFDQKFFKKSAREAASTDPQQRILLHVAYKALEQAGYF--------IGCFIGECAADYADNVACHQPNAFTATGNLKSFIAGKVSHYFGWTGTGLTIDTACSSSMVAVHLACKAILSGECS-AALAGGVNMMNSALWFQNLAAASFLSPTGQCKPFDANADGYCRGEGIAVVFLKKMSDAIAHGDQILGTISSTGVSQNQNCTPIFVPNAPSLSSLFRANVEPGQITVVEAHGTGTQVGDPAEYDSIRQVLGG-------LRLAFGSVKGLVGHTEATSGVVSLIKTLLMIQKKIIPAQPSFESQNPHLNAPDDKMEIWTDG---YRAALINNYGASGSNASAVVTE----G-----------------------------------------------PFKICGKDDRAIKDYSGKWL----------------------------NLAFNINRQSNPTLDKALILTSTKQ-L------------VVLCFGGQISTYVGLSKEVYENVKVLAR----------------------------HLDECD-SIFPEIFQRSPVQDTVKLQTMLFAMQYSCAKSWISCGIQPTAVVGHSFGELTSLCISGVLSLEDAIKMIAGRANIIKNGWGDEKGAMMAVE-ADQH-------IACLNGPRSFTIAG-FRFKKLNVTNAFHSTLVEPLTFNEP-SIHLERA---YVANHMRNPVFFNQAIHRLSKKYPN-AVFLEAGSNSTITNMASRAL---------FQPVNI---LQFIVDSTVSLWKQGLAATFWG-YLMLPGYQFEK-SRHWME---------------LFV-ARFSINTYLEFVSGH-IIANTAPICPATVEVDIAVDALIS-----PRIDNQSPI-------D-------------VTGSIIFV---EFSRYERLI-GHQRCLSVLNS-ADDIIQG--RNIYKTFGEVVDY-SPPYRGLQKLVGKGS--ESAGRV--------TT-D-PLLSDAFSQVGGIWVNCMT---EMFIATGFE-------------------DVFAITE-HYLTDIFIFDSLVEVILGVNYHKVAKATMSKILAR-G-----------------------------------------------LAEIEILADIGIDSLMGMELAKELEGMFKCSLP--------------------------------------------------------------------------------------------------------------------------------PRQTELCTVEAFEQLGCPLKSASSEQVLEREHQRLAEYLYKMLE----RTALFPDRLTYFAGSRLADVLKGDGIKLIFGSDEGRRLVTGLYGDSLLNVQVVKR--PLKILELGAGTGGTTMVELLSQLNVP-----VEYTFTDLAGSFVAAARKTFPFMKYRVHDIEKLLGTQHIIIASNAIHATHNLNVRKALRPDGFLMMLEMTSPVYWVDLIFGLFEGWWLFDDGRKHAWELGYGHVDWTDGNSPELEVQRVLIA-----------------------------------------------------------------------------------------------------------SLGSHIVLPNVKRVICINR-------QRGL-------QT-KP--L--VTHIVHNAWPMTLESQFQVMRNLIDFA---------------------------SSIAVVGHY-P-----VPEERM-SVLPNGYGDAKFVCERMLDETLHKHPQHFRVMAVRPGQIAGSKTTGYWNPMEHFSFLIKSSQTDWTPVDDV----------PVYHIDNPVR-------------------NP--NFLRMSCGGLLLGTTKSYVKMSLDESHGLDLPRILCLHGGGTNARIFRSQCRVLATHLKGKFRLVFAEAPLPCQAGPDVLSVYKEWGPFKSWVPSALGCAPLGSDASVSMFDKSLQNAMDLDDKKGATGPWVGLLGFSQGAKMCASLLLLQQLRHLHGVKADRRHNFRFGILLAGRAPLIALDPNLIDAPEKILPDIYRDPTLYRLSIPTVHVHGLSG-L----------------------P--RRLLEDCCERQTTKLMEWEGSHRVPIKTKDVAVLVQHIMSVAEEAGVRVDRL-
>gi|242760842|ref|XP_002340070.1| polyketide synthase, putative [Talaromyces stipitatus ATCC 10500]
-------------------------------FGPQAL--DLP----------------------LPNIILSPLVVITHITEYL-----------------LGFCIGFLSAS---GANAIRLAMIIGGIVD---------SKSLW---ILEA---------------YVSVSYDTITGIEIGLFGRFH--FISSRPLLLLPDA-L---------------HALRTILLQHSNWY--------------FGPEPCVPPS-------------------------------------------------IAVVGMSLKVAGADDTDEFWDLLCSGKSQHREVPR-N--RIKFD-NEWREV-----KRKYYGNFLNDHDVFDQKFFKKSAREAASTDPQQRILLHVAYQALEQAGYF--------IGCFIGECAADYADNVACHQPNAFTATGNLKSFIAGKVSHYFGWTGTGLTLDTACSSSLVAVHLACKSILSGECN-AALAGGVNMMNSALWFQNLAAASFLSPTGQCKPFDANADGYCRGEAVGVVFLKKMSAAIANGDQIIGTISSTGVSQNQNCTPIFVPNAPSLSSLFEAQIDPKKISIVEAHGTGTQVGDPAEYDSIRRVLGG-------LRLSLGSVKGLVGHTEASSGVVSLIKTLLMIQNKTIPPQASYKSPNPHLNAPDDKMQIWEDD---YRAALINNYGASGSNASAVITE----R-----------------------------------------------PFHIFGKDDRAIRDYCAKSL----------------------------NLSFNICRQSNPTLDRALVFTSVKQ-L------------VVLCFGGQISTYVGLNREVYENVKVLAT----------------------------YLDQCD-SIYPGIFQRSPIDDIVKLQAMLFSIQYACGRSWIDSGIQPVAIVGHSFGELTSLCISGVLSLEDTLKMIVGRATIIKESWGSEKGTMMAIE-ADQR-------IACLNGPRSFTIAG-FRYKKLNVTNAFHSTLVEPLQFNSP-SIHLERA---YVADHMRNPVFFNHAVQRISKKYPD-AIFVEAGSNSTITNMASRAL---------FQPIHI---FQLLVNSTVSLWKEGLIASFWA-YMILPAYQFEK-SRHWVE---------------LFF-ARFRINTYKELVSGH-IIAQTAPICPATVEVDIAIEALIS-----PRIDNQSPI-------D-------------VTGQINFV---EFSRYERLI-GHKRCVGLLNS-ADDIIQG--RNIYRSFGEVVDY-SAPYRGLQKLVGKGN--ESAGRV--------VS-D-ALLSDCFSQVGGIWVNCMT---EMYIATGFE-------------------DVFALSE-HYLTDMFIFDSLTEVILGVHYHKVAKATMSKILAR-G-----------------------------------------------LAEIEILADIGIDSLMGMELARELEGLFKCILP--------------------------------------------------------------------------------------------------------------------------------PRQTQLCTVEAFEQLGCPIRSAKAGDQLIRQHQRLTNYLYKMLE----RTALFPDKLTHFAGSRLADVLKGDGIKLIFGSDEGRRLVTGLYGDSLLNVQIISR--PLKILELGAGTGGTTMVALLAKLGMP-----VEYTFTDLSGSFVAAARKTFPFMKYKVHDIEKLVGSQHIIIASNAMHATHNLNVRKALRPDGFLMMLEMTSPVFWVDLIFGLFEGWWLFDDGREHAWEMGYGHIDWTDGNSPELNIQRVIIA---------------------------------------------------------------------------------IK------------------------SLGSHLLLPNVKTVVCLNR-------QRGI-------QA-KP--L--VTHIVHNAWPMTLESQFQVMRNLIDFA---------------------------SSIAVVGHY-P-----VPEERM-SVLPNGYGDAKFVCERMLDETLHKFPDQFRVMSVRPGQIAGSKVTGYWNAMEHLSFLFKSSQTDWTPVDDV----------PVYHIDNPVR-------------------NP--NFLRMSCGGLLLGTTKS------------------CEHS------------------------------------------------------------------------------------------------------------------------------------------------PTL------------------------------SG-F------------------------------------------------------------------------------
>gi|748560551|dbj|GAM33949.1| hypothetical protein TCE0_013r01218 [Talaromyces cellulolyticus]
-------------------------------FGPQAL--DLP----------------------LTNIILSPLVIITHITEYL-----------------LGFCMGFLSAS---GSTAIRLAMLIGGIVD---------SKSLW---ILEA---------------YVSVSYDTVTGIEIGLFGRFH--FVSSRPGLVLPDA-L---------------HAVKTILVQHSNWY--------------FGPEPCVPPS-------------------------------------------------IAVVGMSLKTAGADDTDEFWNLLCAGESQHKEVPR-N--RIKFD-NEWREV-----KRKYYANFLNDHDVFDQKFFKKSAREAASTDPQQRVLLHVAYQALEQAGYF--------IGCFIGECANDYADNVACHQPNAFSATGNLKSFIAGKVSHYFGWTGTGLTLDTACSSSLVAVHLACKAILSGECN-AALAGGVNMMNSALWFQNLAAASFLSPTGQCKPFDAKADGYCRGEAVGVVFLKRMSAAIANGDQIIGTISSTGVSQNQNCTPIFVPNAPSLSSLFQARVDPKKISVVEAHGTGTQVGDPAEYDSIRKVLGG-------LRLAFGSVKGLVGHTEATSGLVSLIKILLMIQNQTIPPQASYESLNPHLNAADDKMEIWEED---YKAALINNYGASGSNASAVVTE----R-----------------------------------------------PFHIFGKDDRAIRDYCVKSL----------------------------NLSFNICRQSNPTLDRALVFTSVKQ-L------------VVLCFGGQISTYVGLSREVYENVRVLAT----------------------------YLDQCD-SIFPGIFQRSPIEDTVKLQTMLFSIQYACGRSWIDAGIQPVAVVGHSFGELTSLCISGVLSLEDALKMIVGRATIIRESWGSEKGAMMAIE-ADQS-------IACLNGPRSFTIAG-FRFKKLNVTNAFHSTLVEPLQFNEP-SIHLERA---YVADHMRNPVFFNHAIQRLSKKYPD-AIFVEAGSNSTITNMASRAL---------FQPINI---FQLLVDSTASLWKEGLMVPFWA-YIFLPAYQFEK-SRHWME---------------LFV-ARFRINTYKEFVSGH-IIAQTAPICPATVEVDIAVEALIS-----PRIDNQSPI-------D-------------VTGQIIFV---EFSRYERLI-GHQRCVSLLNS-ADDIIQG--RNIYRSFGEVVDY-SAPYRGLQKLVGKGT--ESAGRV--------VS-D-ALLSDAFSQVGGIWVNCMT---DMYIATGFE-------------------DVFALSE-HYLTDIFIFDALTEVILGVNYHKVAKATMSKILAR-G-----------------------------------------------LAEIEILADIGIDSLMGMELARELEGMFKCTLP--------------------------------------------------------------------------------------------------------------------------------PRQTQLCTVEAFEQLGCPIRSAKAGDTLTRQHQRLTNYLYKMLD----RTALFPDKLTHFAGSRLADVLKGDGIKLIFGSDEGRRLVTGLYGDSLLNVQIVAR--PLKILELGAGTGGTTMVALLAKLGVP-----VEYTFTDLSGSFVAAARKTFPFMKYKVHDIEKLVGTQHIIIASNAMHATHNLNVRKALRPDGFLMMLEMTSPVFWVDLIFGLFEGWWLFDDGREHAWEMGYGHIDWTDGNCPELEIQRVIIA---------------------------------------------------------------------------------VK------------------------SLGSHLLLPNVKTVVCLNR-------QRGI-------QA-KP--L--VTHIVHNAWPMTLESQFQVMRNLIDFA---------------------------SSIAVVGHY-P-----VPEERM-SVLPNGYGDAKFVCERMLDETLHKYPDQFRVMSVRPGQIAGSKVTGYWNAMEHLSFLFKSSQTDWTPVDDV----------PVYHIDNPVR-------------------NP--NFLRMSCGGLLLGTAKS------------------CEHS------------------------------------------------------------------------------------------------------------------------------------------------PTL------------------------------SG-F-------------------------K----------------------------------------------------
>gi|679994144|gb|KFX46688.1| Conidial yellow pigment biosynthesis polyketide synthase [Talaromyces marneffei PM1]
-------------------------------FGPQAL--DLP----------------------LANIILSPLVIITHITEYL-----------------LGFCMGFLSAS---GAAAIRLAMIIGGIVD---------SKSLW---ILEA---------------YVSVSYDTITGIEIGLFGRFH--FVSSRPELVLPDA-L---------------HAIRTILVQHSNWY--------------FGPEPCVPPS-------------------------------------------------IAVVGMSLKVAGADDTDEFWDLLCAGQSQHREVPR-N--RIKFD-NDWREV-----KRKYFGNFLNDHDIFDQKFFKKSAREAASTDPQQRILLHVAYQALEQAGYF--------IGCFIGECANDYADNVACHQPNAFTATGNLKSFIAGKVSHYFGWTGTGLTLDTACSSSLVAVHLACKAILSGECN-AALAGGVNMMNSALWVQNLAAASFLSPTGQCKPFDANADGYCRGEAVGVVFLKSMSAAIANGDQIIGTISSTGVSQNQNCTPIFVPNAPSLSTLFQAQVDPKKISVVEAHGTGTQVGDPAEYDSIRRVLGG-------LRLAFGSVKGLVGHTEASSGLVSLIKILLMIQNKTIPPQASHESLNPHLNAADDKMEIWDED---YRAALINNYGASGSNASAVVTE----R-----------------------------------------------PFHIFGKDDRAIRDYCTKSL----------------------------NLSFNICRQSNPTLDRGLVFTSVKE-L------------VVLCFGGQISTYVGLSKEVYENVRILAR----------------------------YLDQCD-SIFPGIFQRSPIEDTVKLQTMLFSIQYACGKSWIDSGVQPVAVVGHSFGELTSLCISGVLSLEYALKMIVGRATIIRESWGSEKGAMMAIE-ADQE-------IACLNGPRSFTIAG-FRFKKLNVTNAFHSTLVEPLQFNEP-SIHLERA---YVADHMRNPVFFNHAVQRISKKYPD-AIFVEAGSNSTITNMASRAL---------FQPVNI---LQLLVDSTASLWKQGLMVPFWA-YVFLPAYQFEK-LRHWME---------------LFI-ARFRINTYKELVSGH-IIAQTAPICPATVEVDIAVEALIS-----PRIDNQSPI-------D-------------VTGQIIFV---EFSRYERLI-GHQRCVGLLNC-ADDIIQG--RNIYRSFGEVVDY-SAPYRGLQKLVGKGT--ESAGRV--------VS-D-ALLSDAFSQVGGIWVNCMT---DMYIATGFE-------------------DVFALLE-HYLTDIFIFDSLTEVILGVNYHKVAKATMSKILAR-G-----------------------------------------------LAEIEILADIGIDSLMGMELARELEGMFKCTLP--------------------------------------------------------------------------------------------------------------------------------PRQTQLCTVEAFEQLGCPIRSAKAGDILTRQHQRLTNYLHKMLE----RTALFPDKLTHFAGSRLADVLKGDGIKLIFGSDEGRRLVTGLYGDSLLNVQIVAR--PLKILELGAGTGGTTMVALLAKLGVP-----VEYTFTDLSGSFVAAARKTFPFMKYKVHDIEKLVGTQHIIIASNAMHATHNLNVRKALRPDGFLMMLEMTSPVFWVDLIFGLFEGWWLFDDGREHGWEMGYGHIDWTDGNSPELEIQRVIIA---------------------------------------------------------------------------------VE------------------------SLGSHLVLPNVKTVVCLNR-------QRGI-------QV-KP--L--VTHIVHNAWPMTLESQFQVMRNLIDFA---------------------------SSIAVVGHY-P-----VPEERM-SVLPNGYGDAKFVCERMLEETLHKYPEQFRVMSVRPGQIAGSKVTGYWNAMEHLSFLFKSSQTDWTPVDDV----------LVYHIDNPVR-------------------NP--NFLRMSCGGLLLGTAKS------------------CEHS------------------------------------------------------------------------------------------------------------------------------------------------PTL------------------------------SG-F-------------------------K----------------------------------------------------
>gi|367049108|ref|XP_003654933.1| hypothetical protein THITE_2079455 [Thielavia terrestris NRRL 8126]
--------------------FTTACRRAEA-FGPQFL--SLP---N----EPPAGS----GF--LPNLVLSPLVVIAHLTEYM-----------------LGFCTGLFSAAG--GETAVRLAMLVGGIVD---------ARALW---ILES---------------YVSVAYDTVTSIEIGLRGRFH--HVDAHPDLRLPDA-L---------------HALRAVLVERSEWH--P-----------FGPERCIPPS-------AVVYMAEETKSQRRG---------------------------IAVIGMSIKVAGADDVDEFWDLLCHGSSQHQEVPA-D--RLSFD-NVWREA-----GRKWFGNFIRDHDAFDHKFFKKSAREIASTDPQQRHMMQVAYQALEQSGYF--------IGCFVGVCSADYENNAACYQPNAYTAIGNLKSFIAGKISHYFGWEGPSMCIDSACSSSLVAVHQACRAILGGECS-AALAGGANIMTNSLWFQNLAAASFLSPTGQCKPFDAKGDGYCRAEGFAAVFLKKMSQAIQDGDQILGTISSTAVYQNQNCTPVFVPNSPSLADLFRARLSPRQITVVEAHGTGTQVGDPAEYHSIKAVLGG--------RLALGSVKGLVGHTECSSGAVSLVKTLLMLHHKTIPPQASFDTINPAIGAPADHIEIWRVEAGGIHAALINNYGASGSNASAVVTE----Q-----------------------------------------------PLRIFGHDERALKAYCERYL------ARDGNSP---------------DLAFNLSRQGNPTLDKSFVFGSVEQ-VQ-----------VVLCFGGQVSTFVGLDRGVYDACKVFRA----------------------------HLNECDKSIFPGIFQREPISDPVKLQTMLFATQYACARSWMDCGVEPVAVVGHSFGELVALCISGVLSLRDALKMVIGRAAVIRESWGPEKGAMMAVE-GDQQ-------IACFNGPRSFTLAG-VRFKRLNVTNAFHSTLVEPLTFHEP-RIPLEMA---YVADHMRKPVYFNHAVRRLAQQYPS-CVFLEAGSNSTITNMASRAL---------FQPVNI---LSSLTNATLSLWREGLRTTFWP-YLLLPPYQFEK-SRHWLE-----LP--------LFV-ARFRINTYLDLVSGH-LIAKTAAICPATLIVDMAIEALTG--SP-PQIRNQAPI-------D-------------VTGRLVFVA--EFKRYERLTGGHRHCANVLEA-ADDVMHG-ARSIYRAFADVVDY-AEPYRGLQRLVGRGQ--ESAGRV--------VT-D-THLSDCFSQVAGIWVNCMT---DMYIATGFE-------------------DVLA-AG-KFLSDVFIFDALVEAILGINYHGVSKLSMSKTLARPG--------------------------------------------AR-LADIEILADIGIDSLMGMELGREMEGVFKTPLM-------------------------------L------------------------------------------------------------------------------------------------PKQTQLCAVEAFEQLGCPLASARAGTILQREHARLVEWLYQVLE----RTALYPDRLTYFAGRRLAEVLRGDGIKLIFGTDEGRELVTGLYGDSLLNVQILER--PLKVMELGAGTGGTTLVPLLDRLGVP-----VEYTFTDLSASFVAAARKKFPFMKFRVHDIEKLLGTQHIVVASNAIHATRSLNIRKALRPDGFLMMLEMTEPLCWVDMIFGLFEGWWLFDDGRRHAWRLGYGRIDWTDGWRPETEIQRVFVA-----------MTF--------------------------------------------------------------------------------------------ASLGAHLVLPTVKTVYCLNR-------QRGI-------VV-KP--L--VTHIVHNAWPMTLEAQFHVMRNLIDLA---------------------------SSIAVMGHY-S----GAPEVRA-HLLPNGYAQAKWVCERMLDETLHRYPARFRPMVVRPGQIAGNSTSGYWNPVEHLSFLVKSSQTAWTPVDRV----------PVYHIDNPVR-------------------NP--NFVRMSCGGLLLETRNA------------------CEHS------------------------------------------------------------------------------------------------------------------------------------------------PTL------------------------------TG-F-------------------------R----------------------------------------------------
>gi|511262090|gb|AGN71604.1| conidial yellow pigment biosynthesis polyketide synthase [Monascus pilosus]
-------------------------------FGPQAL--GLP----------------------LPNILLSPLVVITQLAQYC-----------------LGFCTGLLSAA---GAVAIRLAMLVGAAAD---------SKSMW---VLEA---------------YVSVWYDTVTGIEVGLRGRFH--FCDSHPAFQFPDA-L---------------HALRLILLERSQWY--------------FGPERCIPPS-------------------------------------------------IAVIGMSCKVAGADDLEEFWKLLCKGESQHQEVPK-E--RFTFD-TVFREL-----NRKWFGNFIRDHDVFDHKFFKKSPREIASTDPQQRHMLQIAYQAVEQSGYF--------IGCYIGVCAADYENNIACHAPNAFSATGNLKSFIAGKISHYFGWTGPGLTIDTACSSSAVAVHQACKAILSGECT-AALAGGTNVMTHPLWFQNLAGASFLSPTGQCKPFDAHADGYCRGEGIAAVFLKKLSTAIEDGDQILGTIASTAVYQNQNCTPIFVPNSPSLSELFKAHLVPKQITVVEAHGTGTPVGDPAEYESILGVLGG--------RLHFGSVKGLIGHTECTSGVISLIKVLLMINEGYIPPQASFTTMNPSIKAPEHNMKIWNED---FRAALINNYGASGSNASLIVTQ----------------------------------------------------PFWFPGPDDRSLRSYASRFI----------------------------NLSFNLSRQSNRTFGRAAIFNSIGE-L------------VVLCFGGQISTFVGLDRQLYDNVVILRS----------------------------YLDRCD-SIYPAIFERNPITDPVKLQTSLFAIQYSCAKSWIDCGVQPVALVGHSFGELTAVCISGILGLEDALKMIIGRASLIRDSWGDEKGSMMAIE-ADLP-------IACFNGPRSFTLAG-LRTKKLNVTNAFHSTLVEPLKFGKP-IIHLERA---YVASHMRDPVYFNHAVQRLAKQHPS-CVWLEAGCNSTIVNMLGRAL---------FQPVNL---LDSLSDTTVSLWRAGLNVSFWS-YLLLPPYQFEK-ARHWVE---------------LFV-ARFRINTYEELVSGH-LIAQTAPICPATLEVDLAIEALYS-----PQIDNQAPI-------Q-------------VTGKVFFR---DFARYERLV-GYQRCLGILNS-ADDIIQG--RNIYKTFAEIVDY-GEMYRGLQKLVGQGN--ESAGRI--------VT-D-THLSDCFSQVGGIWVNCMT---DMYIANGFE-------------------DVYA-SE-KYITDIFIFDSLTEVILGINYAKVPKMSMSKLLSR-------------------------------------------------LAELEILANIGIDSLMGMELAREIEVIFKCSLP----------------PSEVVE----------SENPSVFTPSDVKVNGKLEGTP--------------------------------------------------------------------------PKQDQLCVIEAFEQLGCSLRNAKSGQTLERQHERLVEYLYMMLE----RTALYPGQLTQFCGTRLADVLTGDGIKLIFGSEEGRTLVSGLYGDSLLNKQFLKR--PLKILEMGAGTGGTTIVPMLASLNVP-----IEYTFTDLAPSFVAAARKKFPFMKFRVHDIEKLVGTQHIILASNAVHATHSLHIHKALRQDGFLMMLEMTETVYWIDIIFGLLEGWWLFDDGRRHSWELGFGHVDWTDGHRSEVNIQRIFLA-----------------------------------------------------------------------------------------------------------SLGSHLVLNDVTSVVCINR-------QKGI-------ET-KP--L--VTHVLHNAWPMSFELQFQVMKNLITLA---------------------------SSISVVGYY-P-----VPEERV-DLLPNGYSDAKYVCELMLDETLHQYPDRFSPMAVRLGQVAGSKTSGYWNPMEHLSFLMKSSQTDWTPVNDV----------PIYHIDNPVR-------------------NP--NFLRMSCGGLLLDTSKS------------------REHS------------------------------------------------------------------------------------------------------------------------------------------------PTL------------------------------MG-F------------------------------------------------------------------------------
>gi|212539227|ref|XP_002149769.1| polyketide synthase, putative [Talaromyces marneffei ATCC 18224]
-------------------------------FGPQAL--ELP----------------------LPNILLSPLVVITQLTQYA-----------------LGFCTGILSAS---GSVAVRLAMVIGAVVD---------SKSLW---ILDA---------------YISVSYDTVTGIEVGLVGRFH--FTNTQLDFQFPEL-L---------------HALRQILVDKSEWH--------------FGPERPVPPS-------------------------------------------------IAVVGMSLKVAGADDVEEFWDLLLRGESQHQEVPK-E--RITFE-TIFRDV-----KRKWFGNFIRDHDAFDHKFFKKSPREIGSTDPQQRHMLQCAYQAVEQSGYF--------VGCYVGVCAADYENNIACHAPNAFSATGNLKSFIAGKISHYFGWTGPGLTIDTACSSSAVAVHQACRAILSGECS-AALAGGTNIMTNPLWFQNLAGASFLSQTGQCKPFDAKADGYCRGEGIAAVFLKKLSSAIEDGDQILATIAGSAVYQNQNCTPIFVPNAPSLSDLFRARLEPKQITVVEAHGTGTAVGDPAEYESIHNVLGG--------RLQLSSVKGLIGHTECTSGLISLVKTVLMIQEARIPAQASFSSINPHIHHPDHNMEIWNEN---FRAALINNYGASGSNASMVVVQ----------------------------------------------------PFWFTGPDDRSLRAYASRFL----------------------------NVSFNVSRQSNRIHDKGLIFNSLQE-L------------VILCFGGQVSTFVGLDQQLYDNVTILRQ----------------------------HLNECD-SIFPGVFQKTSVEDPVHLQTMLFAVQYSSAKAWIESGVEPAAVVGHSFGELTALCVSGALSLEDTVKMIIGRAKIIRENWGSEKGAMMAVE-GDLE-------IACYNGPRSFTLAG-MRTKVLNVTNAFHSTLVEPLTFCQP-TIRLERA---FVAEHMRHPVYFNHAVQRLAQEFPS-SIWIEAGSNSTITNMASRAL---------FQAINI---LSNLSDATVTLWKNGLDISFWA-YLLLPPYQFEK-SRHWIE---------------LFV-PRFRINTYEELVTGH-VIANTAAICPATVEVDLAIEGLRT-----PQIDNQAPI-------E-------------VTGKLIFR---DFSRYERFV-SHERCVALLKT-ADDVIQG--RNIYKTFGEIVDY-GEQYRGLQKLVGKGT--ESAGRV--------VT-D-AHLSDAFSQVGGIWVNCMT---DMYIANGFE-------------------DVFA-GD-KYVTDIFIFNGLTEVILGINYAKVAKMSMSKLLSR-------------------------------------------------LAELEILANIGIDSLMGMELAREIENIFKCSLP----PASA--------AAEEIE----------LEDARVFTPSDVQING--------------------------------------------------------------------------------PKQDELCAVEAFEQLGVSLKGAKPGQKLEPQHNRLAEYLYMMLE----RTALYPDRLTQFCGLRLADVLTGDGIKLIFGSAEGRELVSGLYGDSLLNEQFLRR--PLKILEMGAGTGGTTIVPLLAELNFP-----IEYTYTDLAPSFVAAARQKFPFMKFRVHDIEKLLGTQHLILASNAVHATHNLNIRKALRPDGFLMMLEMTETVYWIDVIFGLLEGWWLFEDGRRHAWELGFGHVDYTDGHRPEVNIQRIFIA-----------------------------------------------------------------------------------------------------------SVGSHLVLPSVKTVFCINR-------QKGI-------ET-KP--L--VSHIVHNAWPMSFEQQFVVMRNLINLA---------------------------SSISTVGYY-P-----VPEIRV-SVLDNGYSDAKLVCERMLDETLHKHPDRFRPMAVRLGQVAGSSSGGYWNPMEHFSFLIKSSQTAWTPVDAV----------PVYHIDNPVR-------------------NP--NFLRMSCGGLLLDTTKS------------------REHS------------------------------------------------------------------------------------------------------------------------------------------------PTL------------------------------MG-F------------------------------------------------------------------------------
>gi|218723234|gb|EED22651.1| polyketide synthase, putative [Talaromyces stipitatus ATCC 10500]
-------------------------------FGPQAL--ELS----------------------LPNILLSPLVVITQLTQYA-----------------LGFCTGILSAS---GAVAVRLAMVIGAIVD---------SKSLW---ILDA---------------YTSVHYDTVTGIEVGLVGRFH--FTNTHPGFQFPEL-L---------------HALRQILVDKSEWY--------------FGPERPVPPS-------------------------------------------------IAVVGMSLKVAGADDVEEFWELLLKGESQHQEVPK-D--RVTFE-TVFRDI-----KRKWFGNFIRDHDAFDHRFFKKSPREISSTDPQQRHMLQCAYQAVEQSGYF--------VGCYVGVCAADYENNIACHAPNAFSATGNLKSFIAGKISHYFGWTGPGLTIDTACSSSAVAVHQACRAILTGECS-AALAGGTNVITNPLWFQNLAGASFLSQTGQCKPFDAKADGYCRGEGIAAVFLKKLSSAIKDGDQILATIAGSAVYQNQNCTPIFVPNAPSLSDLFRARLEPKQITVVEAHGTGTPVGDPAEYESIHNVLGG--------RLQMSSVKGLVGHTECTSGLVSLVKTILMIQEAKIPPQASFSAINPHIHHPDHHMEIWNEN---FRAALINNYGASGSNASMVVVQ----------------------------------------------------PFWFTGPDDRTLRAYASRFL----------------------------NISFNVSRQSNRNHDKGLIFGSLQE-V------------VILCFGGQVSTFVGLDQQLYEHVTILRQ----------------------------YLDQCE-SIFPGIFQRTAIEDPVYFQTMLFSVQYSSALAWIASGVEPVAVVGHSFGELTALCVSGALSLEHAIKMVIGRAKVIRELWGSEKGSMIAVE-GDIE-------IACYNGTRSFTLAG-MRTKVLNVTNAFHSTLVEPLTFCQP-TIRLERA---FVAEHMRFPVYFNHAVQRLAQEFPS-SIWLEAGSNSTITTMASRAL---------FQAISI---ITNLADATVSLWKNGLDISFWA-FLLLPPYQFEK-ARHWIE---------------LFV-PRFRINTYEELVSGH-IIANTAAICPATVEVDLAIEGLRI-----PQIDNQSPI-------Q-------------VTGKILLR---DFARLERFV-NHERCAALLKA-ADDVIQG--RNIYKAFSEIVNY-GEQYRGLQKLVGKGA--ESAGRV--------VT-D-AHLSDTFSQVGGIWVNCMT---DMYIASGFE-------------------DVFA-SD-RYVTDIFIFNGLTEVILGINYARVAKLSMSKLLSR-------------------------------------------------LVELEMLANIGIDSLMGMELAREIEDIFKCSLP----PDSS------------------------LENTRVFTPSDVQING--------------------------------------------------------------------------------PKQDQLCAVEAFEHLGVSLKGAKAGQKLEPQHDRLAEYLYMMLE----RTALYPDRLTQFCGLRLADVLTGDGIKLIFGSSEGRELVSGLYGDSLLNEQFLRR--PLKILEMGAGTGGTTIVPMLAQLNVP-----IEYTYTDLAPSFVAAARQKFPYMKFRVHDIEKLLGTQHIILASNAVHATHSLNIRKALRPDGFLMMLEMTETVYWVDVIFGLLEGWWLFEDGRRHAWELGFGHVDYTDGHRPEVNIQRIFIA-----------------------------------------------------------------------------------------------------------SLGSHLVLSSVKTVFCVNR-------QRGI-------ET-KP--L--VSHIIHNAWPMSFEQQFVVMRNLVNLA---------------------------SSISTVGYY-P-----VPEMRV-SVLDNGYSDAKLVCERMLDETLHKHPDRFRPMVVRLGQVAGSSTSGYWNPMEHFSFLIKSSQTAWTPVDAV----------PVYHIDNPVR-------------------NP--NFLRMSCGGLLLDTTKS------------------LKHS------------------------------------------------------------------------------------------------------------------------------------------------LTL------------------------------MG-F------------------------------------------------------------------------------
>gi|923148594|gb|KOP42942.1| Conidial yellow pigment biosynthesis polyketide synthase [Madurella mycetomatis]
-------------------------------FGPQAL--ELP--------------------KSLPNAVLTPLVVLDQLAQYT---------------LYIGFCTGLLSAS---AAVAVRLAALIGALVD---------SKVFW---ILGA---------------YISVLYDTITGIAIGLRGRFH--LCDLTPELQLPDA-T---------------HALRGMLIEQSHWG--------------FGSEKCVPPT-------------------------------------------------IAVVGMACKVAGADDVDEFWHLNCRGESQHREVPP-E--RFTFE-THWRAV-----QRKWFGNFVRDHDAFDHKFFQKSPREAATQDPQQRLFLQSAYQAVEQSGYF--------VGVFVGVCAADYEANIACYPPNAFSATGNLKSFIAGKISHYFGWSGPALTIDTACSASAVAIHQGCRAILGGECT-AALAGGTNVMTSPIWFQNLAAASFLSPTGACKPFDAKADGYCRGEGIACVFLKKMSKAIEDGDLILGTIRGTSVSQNDNCTPIFVPNAPSLSGLFESGLHPRDITLVEAHGTGTPVGDPAEYESILKVLGG------R-RLPIGSVKGLIGHTECTSGVVALIKIVLAIHYGMIPPQASFQNPSPKLKAPGDMLEIWNAE---YRAALINNYGASGSNASLVVSQ-RPG------------------------------------------------AFWFTGLDERSLRDYASRFL----------------------------DLSFNIYRQSNRTLPQGLIFSSVEE-L------------VILCFGGQISRVIGLDRAVYASINRLRE----------------------------YLDLCD-GLYPEIFDKTQIEDPVKLQLMLFALQYSCAKCWIDCGIEPVAVVGHSFGELVALCIAGVLSLRDGLQAVSARAQLIKDAWGPDPGAMMAVE-GKLEP------VACYNGPTTFTLAG-VRGKKLSVSNAFHSVLVEPMNFAEP-TIRWDRA---FFASHMRDPVFANHAFQRLHQEFPS-AIWLEAGSNSTITKMANKAL---------FAEVNI---VRMLADVFVGLWKEGLTIPHWG-YIILPPYQFEK-TRHWLT---------------LFV-ARFRINTYEEFVSGH-LIAQTAPICPATLEVDITIEALLS-----PEIENLAPI-------D-------------VHGQIVFR---KFARYERLV-PHQRCTDVLHS-PDDVLQG--RNVYKVFAEIVDY-SEPYQGLQKLVGKGT--ASAGRV--------VT-D-THLSDAFSQVGGFWVNCMT---DMYIAAGFE---------------TYV-DVMA-SE-KYTTDIFIFEALRELILGINYARMPKSTMIKLLTK---------------ESAGSLVIQ-------------------------LAELAILANIGIDSLVGMEMVHDLEAKFECSLD--------------------------------------------------------------------------------------------------------------------------------PKQTQLCVVEAFEQLGCHIRTAKAGEKLRRQHGRLVQYLYDLLE----RTALYPDRLAYFCGTRLVEVLQGDGVKLIFGNEEGRQLVSGLYGDSLLNKQFLAR--PLKILEMGAGTGGTTLVPLLARLEFP-----VEYTFTDLAPSFVAAARRQFPFMKFRAHDMEQLIGTQHIIVASNAVHATHSLNIRKALRPDGFLMMLEMTETLPWVDIIFGLLEGWWLFDDGRQHSWELGYGHVDWTDGHLPENNIQRIIIA-----------------------------------------------------------------------------------------------------------SLGAHLARSDVHTVICLNR-------QKGL-------ET-KP--L--VTAIIHNAWPMSFEAQFAAMRNLIDLA---------------------------SSIAVVGHH-P-LPG-VPEQRV-SVLPNGYGDAKYACERMLDATLHRFPDRFRAMCVRLGQVAGNATTGYWNALEHLSFLVKSSQTDWTPVDAV------GRGAPVYHIDNPVR-------------------NP--NFLRMSCGGLLLDTAHT------------------CEHS------------------------------------------------------------------------------------------------------------------------------------------------PTL------------------------------VG-F-----------------------LI-----------------------------------------------------
>gi|425768331|gb|EKV06857.1| Polyketide synthase, putative [Penicillium digitatum PHI26]
-------------------------------FGPQAL--ELP--------------GLTI----VPNIVLTLISVLSQLAAYT-------------GL--VGFCTGLLTAS---GATVLRLAMLVGAVVD---------SISVW---LLDA---------------YISVRYDTVTGIELGLSGRFH--FCDLNPAFRLPAA-L---V-----------SALEALLVKQSQWW--------------LGPERCTPPS-----IH-----------------------------SDSSH--------IAVIGMSCKVSGADDLVEFWDILCKGQSQHTEVPK-S--RFSFE-TSFRDF-----QKKWYGNFVKDYDAFDNRFFKRSAREAASMDPQQRLLLEVAYQAVEQSGYF--------VGCYIGTCAVDYESNVGCHAPNAFSSTGNLRGFIAGKVSHYFGWTGPGLTLDTACSGAAVAVNQACNAILSGECA-MALAGGVNIISQPLPYQNLAAASFLSPTGQCKPFCANADGYCRGEGVAAVFLKRKSEAIADGDQIFGIISSTAVSQNQNCTPIFVPNAPSLSDLFLAHMEAWQISYVEAHGTGTAVGDPAEYESISQVFAV--------RLQLGSVKGLVGHTESTSGLVSLIKVLLMMHQNSIPPQASFSTMNPHIKVSS--VAIWSDE---FKAALINNYGASGSNASMIVTK----------------------------------------------------PFWFSAFDEKSLRAKFSKFL----------------------------TVSFNVSRQSNRQLSRAMLVSTIEE-L------------VVLCFGGQVSTFVGLDRSILEATRLLRS----------------------------HLDDCD-SIYPDIFQRAAIKDHVKLQLCLFSIQYASAKSWIDCGVHPSALVGHSFGELTALCVSEALSLEDTVKMIAGRAKIVRDQWGPEKGAMMAVE-AELD-------IACYNGPRSFTIAG-MRAKKLNVTNAFHSTLVEGLQFKSP-VIPVEFA---FVADHMRNPVYFNHAVQRLSKKYPS-SVWLEIGSNSTVINMASRAL----ACQV-FLPMNI---ISHLTSTTLGLWKAGLDITFWQ-YLLLPPYQFEK-SKHWLD---------------LFE-ARFRVNAYKDLLFGH-LIAQTAPICPATVEVDIAIEALMS-----PHISNHVPI-------H-------------VEGQIIFS---NFGRYERLV-KHQRCLDVLYG-SDDILQG--SSIYRMFDDVVQY-GNQYQGLQRLVGRSAKSESAGRV--------VT-D-AHLSDCFSQVGGIWVNCMA---NIYIANGFE-------------------DVLA-GD-NFLTDIFIFDPLAEVILGINYAKVSKVSMSKLISR-----------------------------------------IVSPS---IADLEILPDLGIDSLMCMELAREIEDAFNCTVPGFEP------------------------------------------------------------------------------------------------------------LEKP------------PTQTKMCTLDAFAELGCDLRAAKPGQVMERLLNGLANYLYDMLE----RTALAPQKLTHFAGSRLADVLSGDGIKVIFGSEEGRNLASGLYADSPLNAQFLKR--PLKILELGAGTGGTTIVPLLAGLGIP-----VEYCFSDLAPSFVAAARKRFSFMKFQTVDVEKLINSQHVVLASNAVHATHSLNIRKTLRPDGFMMILEMTRTIYWVDMIFGLLEGWWLFDDGRSHAWELGYSHVDWSDGNHPESAIQRIILA-----------------------------------------------------------------------------------------------------------SLGSHLVLPHVKTVVCLNR-------QRD--------DA-KP--L--VTHIIHNAWPMSFEGQFKVMRNLVDLA---------------------------SSIAVVGHH-PT----VPEERIHSVLPNGYGDAKWVCERMLDETLHRYPQHFTAMAVRLGQIAGSRTSGYWNHMEHFTFMVQSSQTKWTPVNDV-----H----PIYHIDNPVR-------------------NP--DYTRMSCGGLLLDTTLA------------------CTRS------------------------------------------------------------------------------------------------------------------------------------------------ETL------------------------------AG-F------------------------------------------------------------------------------
>gi|615398496|ref|XP_007579490.1| putative polyketide synthase protein [Neofusicoccum parvum UCRNP2]
------------------------------IFGSQAL--DLP----------------------LPNILLSPLVVIAQLTEYA-----------------LGFCIGILSAS---AAAAVRLAMLIGAVVD---------SATFW---ILEVHKPNVPFDCSLTSQAYVSVSYDSVTGIEIGLCGRFH--FCDTHPEFALPDA-L---------------HALHTILLQRSEWY--------------FGPEKCIPPS-------------------------------------------------IAVVGMSINVAGANDVGEFWQLLAEGKSQHKPVPA-D--RFGFD-TVFRET-----SRTWYGNFVDHHDTFDHKFFKKTPRETASMDPQQRLLVQAAYQAVEQSGYF--------IGCYVGLCGTDYDNNVACHPPNAFTATGNLRSFIAGKVSHYFGWTGPGLTVDTACSGSAVAVHQACRAILTGECT-AALAGGTNIMTQPLLFQNLAGASFLSPTGQCKPFDALADGYCRGEAIAAVFLKKMSAAIADGDQILGSIASTAVYQNQNCTPIFVPNAPSLSDLFRSGLDAQQVSVVEAHGTGTPVGDPAEYESIRRVFGG--------RLQLGSVKGLVGHTEGTSGAISLVKVLLMLQEGSVPPQASFTRMNPAINAPADNMQIWDMD---FRAALINNYGASGSNASMIVTQ----------------------------------------------------PFWLCGLDDRSIRAYAAKFL----------------------------NLSFNVARQSNRTLDRALIFHSVEE-L------------VILCFGGQISTSVGLDRQVYDNAAVLRE----------------------------HLDRCD-SVYPGVFQKEPVEDIVSLQTMLFAVQYAAAKSWIDCGVRPAAVVGHSFGELTAMCVSGVLGLKDAMKVIIGRAKIIRDGWGPEKGSMLAVE-AGLE-------IACFNGPRSFTIAG-MRSKRLCVTNAFHSTLVEPVTFNKP-TIPLERA---FVAEHLRNPVYFNHAIQRLAKQHPS-AVWLEAGSNATITSMAAKAL---------FQAVNI---LQKLIDTTMNLWRAGLRVAYWA-YLLLPPYQFDR-QKHWLE---------------LFT-ARFRINTYEEIVAGH-TIAGTAPICPATVQIDIAIEALRS-----PTVTNMVPI-------D-------------VSGEVLFR---EFGRYERLV-SHARCERVLQS-RDEAVQG--RSIYRLFADVVEY-GERYFGLQTLVGRGA--ESAGRV--------VS-D-AFLADCFCQVAGIWVNCMT---DMYIANGIE-------------------NVFA-ADGSFLSDIFVFDALAEVILGINYAKVSRQSMSKLLSR-------------------------------------------------LADIEILGDIGVDSLMGMEMAKEIETAFKCALP--------------------------------------------------------------------------------------------------------------------------------PKQDQLCTVEAFRELGCDLATATPGQKLEREQGKLAEYLYTMLE----RTALFPDELAYWTGSHLAGVLTGDGIKLIFGTEKGRELVSGVYGDFPLNKQFLAR--PLRILEMGAGTGATTLVPLLASLGVP-----VEYTFTDLASSFVAAARKRFPFVKFRVHDIEKLVGSQHIVIASNAVHATRSLNIRKMLRPDGLLMVLEMTMPLYWVDIIFGVFEGWWLFEDGRTHAWELGYGHVDWSDGHAVEVQAERVIIA--------------------------------------------------------------------------------------------------------VG-SVGAHLALPDVQSVVCLNR-------QKGI-------EA-KP--L--VTHIVHNAWPMNFELQFQVMRNLLDLA---------------------------SSIATVGHH-P-----VPEARM-SVLPNGYGDAKHVCERMLDATLHAHPSRFRAMSVRLGQVAGSSVSGHWNSHEHLAFLLKSAQTAWTPVDAV----------PVYHVDNPAR-------------------NP--DFERMSCGGVLMATERA------------------REHS------------------------------------------------------------------------------------------------------------------------------------------------ETM----------------------------------------------------------------------------------------------------------------
>gi|330921831|ref|XP_003299580.1| hypothetical protein PTT_10610 [Pyrenophora teres f. teres 0-1]
-------------------------------FGPLS---SLL----------------------MPNTLLAPLVVAAQLVQYR-----------------NGFCIGLLSAS-RDAATAVRLAMLAGAVVD---------SRTLWFGDLLEV---------------YISVVYDSLTGYELGLTGRFH-QFCDRTPSFTFPPA-L---------------HVLQSILLQKCEWY--------------FG-ESCIPSS-------------------------------------------------IAIIGMSLNVAGASSVSEFWNLLASGKSQHKLVPE-E--RFTFN-TAYREN-----SRKWYGNFIDGIEDFDHKFFKKTPRESVGMDPQQRLLLQCAYQAVEMSGYF-----SEEIGCYIGMCGNDYSSNSGHHAPTAFTSTGTLRSFVAGKVSHYFGWLGPSLTLDTACSASAVAIHSACRAIISGECT-AALAGGTNAITEPLVYQNLAAASFLSPTGACKPFDAKADGYCRGEAVSAVLLKSLAQARKDGDVVFGVIAGTAVAQNSNDTPIVVPNTPSLSTLFRAKLSAQDVSVVEAHGTGTQVGDPAEYAAIRDVFGQDIDNGV--RLQLGSVKGLVGHTEGSSGVVSLVKVLCMMNEGAIPPQASHTTINPAIGVESDGIQIWDAK---FKAAMINNYGASGSNATMVVTQ---------------------------------------------VKENL--PLWISGLDDRSIHTYMSKFL----------------------------DLAFNIFRQSNRTLPRALLLSSVSE-L------------VVLCFGGQISTTIALDRAVYDNTMLLRH----------------------------HMDRCN-SIYPAVFQPTPIADIVLLQAALFAVQYSTAQCWLDSGVHPVAVVGHSFGELTALCVSGALGVEDAMKLIVGRATLIRDSWGPEKGAMVAVE-GTEE-------IACFNAPRSHTVAG-LRFKKLTVSNAFHSSLVAPLNFGAP-IIPVERA---FVADHLQNPVYFSHAVARLAKKYPS-AIWLEAGSNATITSMASKAL---------FQAINIP--LQRLLDSTFQLWKAGLRVAYWG-YILLPPYQFEK-KKHWLE---------------LFT-ARFRINTYEQIVAGH-TIAGTASICPATVQIDVTIEALRS-----PQIVNMVPV-------D-------------VTGELNFR---EFSRYDRLV-TNGRCVQVLYS-ADEVLQGQ-RSIYRIFAPIVDY-SPLYFGVQRVVGQDS--VSAGLV--------VG-D-AFYADALCQVAGLWVNCMM---DMWIANGVE-------------------HVFC-ADGNVLSDIFIFDALTEVIMGVKYAKVARTSMGKLLSR-------QTGTIKAP----------------------------------LADIEILGDIGIDSLMGMEMAREIEKEFDCTLP--------------------------------------------------------------------------------------------------------------------------------PLQDQLCIIEGFKELGCDLAAAKPGEKLPLDQKRFAQYLYTVLE----RTHLYPEELAHYTGSHLAGILTGDGIKLIFGTDRGRELVAGVYADNPMNAQFIRR--PLKILEMGAGTGATTILPLLAELEIE-----VEFTFTDLAASFVAAARKQFPFMKFRTHDIEKLLHSQHIVLASNAVHATRSLNIRKMLRPDGVLLMVEMTEPMYWCDIIFGVFEGWWLFEDDRQHSWELGYGHVDWTDGHIVETKCQRLIMA-------------------------------------------------------------------------------IP--------------------------SLGSHMALPTVTSVICLNR-------QKSI-------ET-KP--L--VTHIVHNAWPMNFTPQFKVLRHLLELA---------------------------SSIATVGHY-P-----IPEQRM-SVLPNGYGDAKFVCERVLDETLHRYPDRFRAMVVRLGQVAGSSTSGYWNENEHFAFLVKSAQTRWTCVDDV----------RIYHIDNPVR-------------------NP--DFRRMSCGGVLLGTEKS------------------RAHS------------------------------------------------------------------------------------------------------------------------------------------------ERM------------------------------RG-F------------------------------------------------------------------------------
>gi|607977582|gb|EZG06712.1| hypothetical protein H106_03850 [Trichophyton rubrum CBS 735.88]
--------------------------------------------------------------------------------------------------------------------------------------------------------------------------------GLELSLQGYFH--LCDSNPELQFS--------RSDHGHK----HALRSILVEQCDWY--------------FGHDNCVPPS-----------------------------------------ARHS-VRDIAVVGMACKVAGADDVEQFWDILRAGKSQHTEPPS-D--RFHFG-TFWREL-----KRRWYGNFITDFDAFDHKFFRKSPREMISTDPQQRWMLQIAYQALQQSGYF--------IGCYIGLGCVDYEHNIACYPANAFSATGNLRSFVAGKVSHYFGWTGPSLTIDSACSSSAVAIHHACKAILSGECT-AAVAGGATILTSPIWFQNLAGASFLSPTGNCKPFDANADGYCRGEGVGAVVLKRLSTALGDGDQILGVISSSAVYQNQNCTPITVPNADSLSTLFRAGLDPSRISVVEAHGTGTPVGDPAEYESILRVFGG--------RLSLGSVKGLVGHAETAAGIVSLIKVLLMIQERSIPPQASFNTINPAIKRPSDNMEIWDTE---FRAALINNYGASGSNASLIVTQ----------------------------------------------------PFWFCGNDDGSIQRYIARFL----------------------------DLAFNLYRQSNRMLSRALLLGSMAE-L------------VIMCFGGQISTFVGLDREIYDTCKIFRK----------------------------YMDECN-GLFPDVFQKSPVKDIVKLQTMLFATQYASAMAWIECGVKPVALLGHSFGELTALCVSGVLSLPEAAKMIIGRARLVRDLWGNDKGFMMAIG-GDIQ-------IACYNGPRSFTIAG-MKWKKLNVTNAYHSILVEPLTFDEG-RIPVERC---FIAQHMRYPVYFNHAVQRLSLRYPS-SIWLEAGFSSTITTMAGRAL---------FQGINF---LQNLADATMNLWRNKLNVTFWP-YLLLPPYQFDK-TKHWVT---------------LFV-ARFKINTFHDYVAGH-TIAHAAPLCPSTLQLDIVIEALLK-----PQLENHVPI-------D-------------VSGKIRFK---DFARYERLS-GHERCLSLLNG-SGDIIQG--RNIYKVFAEVVDY-GQIYRGVQKLVGRGN--ESAGRV--------VT-D-TPLADSFCQCAGIFVNCMT---DMYISTKIE-------------------NVLA-SD-KFLSDVFIFDSLLEIILGIGYKRVSKRSLGKMLTN-------------------------------------------------LANVEILSDIGIDSLMGMELAREIETVFKCSLD--------------YK-----------------------------------------------------------------GI----------PPHV-------------------------------PKQTELCITEAFEKLGCSLQKAKEGERLDRKHHKFVNYLYMMLE---IRTALHPDKLTHLIGSKLAECLSGDGVQLIFGSSDGRDPVSGLYGKSPINRQFIHR--PLKILEMGAGTGGTTLVPLLSSLQMP-----VEYTFTDLSASLVAAARKRFTFVKFRVHDIEKLLQSQHIVIAANCVHATHNLQIHRVLRPDGFLMILEMTDTLYWVDVVFGVLEGWWLYNDRRKHAWEMGYGHVDWTTGARPETSIQRLIIA-----------------------------------------------------------------------------------------------------------SLGSHLVLPTVREVVCLNR-------QKGI-------ATEKE--L--VTHIVHGAWPMSFESQFQFMRNLIDLA---------------------------SSIATVGYH-P-----VPEERV-SVLPSGYGDAKLVCEKIMEQTLHKLPGRFRPMSVRIGQISGSRKSGYWNPVEHFSFLVKSSQTD------------------------------------------------------------------------------------------------------------------------------------------------------------------------------------------------------------------------------------------------------------------------------------------------------------------------------------------------------------
>gi|327300138|ref|XP_003234762.1| polyketide synthase [Trichophyton rubrum CBS 118892]
-------------------------------FGPQAL--TLP----------------------LPNILLTPLVVITHLTQYR-----------------LGLCTGLLAAS---GAAAIRLAMLIGALVD---------AISQW---IIQA---------------YISVLYDTVTGLELSLQGYFH--LCDSNPELQFS--------RSDHGHK----HALRSILVEQCDWY--------------FGHDNCVPPS-----------------------------------------ARHS-VRDIAVVGMACKVAGADDVEQFWDILRAGKSQHTEPPS-D--RFHFG-TFWREL-----KRRWYGNFITDFDAFDHKFFRKSPREMISTDPQQRWMLQIAYQALQQSGYF--------IGCYIGLGCVDYEHNIACYPANAFSATGNLRSFVAGKVSHYFGWTGPSLTIDSACSSSAVAIHHACKAILSGECT-AAVAGGATILTSPIWFQNLAGASFLSPTGNCKPFDANADGYCRGEGVGAVVLKRLSTALGDGDQILGVISSSAVYQNQNCTPITVPNADSLSTLFRAGLDPSRISVVEAHGTGTPVGDPAEYESILRVFGG--------RLSLGSVKGLVGHAETAAGIVSLIKVLLMIQERSIPPQASFNTINPAIKRPSDNMEIWDTE---FRAALINNYGASGSNASLIVTQ----------------------------------------------------PFWFCGNDDGSIQRYIARFL----------------------------DLAFNLYRQSNRMLSRALLLGSMAE-L------------VIMCFGGQISTFVGLDREIYDTCKIFRK----------------------------YMDECN-GLFPDVFQKSPVKDIVKLQTMLFATQYASAMAWIECGVKPVALLGHSFGELTALCVSGVLSLPEAAKMIIGRARLVRDLWGNDKGFMMAIE-GDIQ-------IACYNGPRSFTIAG-MKWKKLNVTNAYHSILVEPLTFDEG-RIPVERC---FIAQHMRYPVYFNHAVQRLSLRYPS-SIWLEAGFSSTITTMAGRAL---------FQGINF---LQNLADATMNLWRNKLNVTFWP-YLLLPPYQFDK-TKHWVT---------------LFV-ARFKINTFHDYVAGH-TIAHAAPLCPSTLQLDIVIEALLK-----PQLENHVPI-------D-------------VSGKIRFK---DFARYERLS-GHERCLSLLNG-SGDIIQG--RNIYKVFAEVVDY-GQIYRGVQKLVGRGN--ESAGRV--------VT-D-TPLADSFCQCAGIFVNCMT---DMYISTKIE-------------------NVLA-SD-KFLSDVFIFDSLLEIILGIGYKRVSKRSLGKMLTN-------------------------------------------------LANVEILSDIGIDSLMGMELAREIETVFKCSLD--------------YK-----------------------------------------------------------------GI----------PPHV-------------------------------PKQTELCITEAFEKLGCSLQKAKEGERLDRKHHKFVNYLYMMLE---IRTALHPDKLTHLIGSKLAECLSGDGVQLIFGSSDGRDLVSGLYGKSPINRQFIHR--PLKILEMGAGTGGTTLVPLLSSLQMP-----VEYTFTDLSASLVAAARKRFTFVKFRVHDIEKLLQSQHIVIAANCVHATHNLQIHRVLRPDGFLMILEMTDTLYWVDVVFGVLEGWWLYNDRRKHAWEMGYGHVDWTTGARPETSIQRLIIA-----------------------------------------------------------------------------------------------------------SLGSHLVLPTVREVVCLNR-------QKGI-------AT-KE--L--VTHIVHGAWPMSFESQFQFMRNLIDLA---------------------------SSIATVGYH-P-----VPEERV-SVLPSGYGDAKLVCEKIMEQTLHKLPGRFRPMSVRIGQISGSRKSGYWNPVEHFSFLVKSSQTDWLPVDEV----------PIYHIENPIR-------------------NP--HFRRMSCGGLILDINNS------------------RKDS------------------------------------------------------------------------------------------------------------------------------------------------QTL------------------------------SG-F------------------------------------------------------------------------------
>gi|607941172|gb|EZF74361.1| hypothetical protein H105_04050 [Trichophyton soudanense CBS 452.61]
--------------------------------------------------------------------------------------------------------------------------------------------------------------------------------GLELSLQGYFH--LCDSNPELQFS--------RSDHGHK----HALRSILVEQCDWY--------------FGHDNCVPPS-----------------------------------------ARHS-VRDIAVVGMACKVAGADDVEQFWDILRAGKSQHTEPPS-D--RFHFG-TFWREL-----KRRWYGNFITDFDAFDHKFFRKSPREMISTDPQQRWMLQIAYQALQQSGYF--------IGCYIGLGCVDYEHNIACYPANAFSATGNLRSFVAGKVSHYFGWTDPSLTIDSACSSSAVAIHHACKAILSGECT-AAVAGGATILTSPIWFQNLAGASFLSPTGNCKPFDANADGYCRGEGVGAVVLKRLSTALGDGDQILGVISSSAVYQNQNCTPITVPNADSLSTLFRAGLDPSRISVVEAHGTGTPVGDPAEYESILRVFGG--------RLSLGSVKGLVGHAETAAGIVSLIKVLLMIQERSIPPQASFNTINPAIKRPSDNMEIWDTE---FRAALINNYGASGSNASLIVTQ----------------------------------------------------PFWFCGNDDGSIQRYIARFL----------------------------DLAFNLYRQSNRMLSRALLLGSMAE-L------------VIMCFGGQISTFVGLDREIYDTCKIFRK----------------------------YMDECN-GLFPDVFQKSPVKDIVKLQTMLFATQYASAMAWIECGVKPVALLGHSFGELTALCVSGVLSLPEAAKMIIGRARLVRDLWGNDKGFMMAIE-GDIQ-------IACYNGPRSFTIAG-MKWKKLNVTNAYHSILVEPLTFDEG-RIPVERC---FIAQHMRYPVYFNHAVQRLSLRYPS-SIWLEAGFSSTITTMAGRAL---------FQGINF---LQNLADATMNLWRNKLNVTFWP-YLLLPPYQFDK-TKHWVT---------------LFV-ARFKINTFHDYVAGH-TIAHAAPLCPSTLQLDIVIEALLK-----PQLENHVPI-------D-------------VSGKIRFK---DFARYERLS-GHERCLSLLNG-SGDIIQG--RNIYKVFAEVVDY-GQIYRGVQKLVGRGN--ESAGRV--------VT-D-TPLADSFCQCAGIFVNCMT---DMYISTKIE-------------------NVLA-SD-KFLSDVFIFDSLLEIILGIGYKRVSKRSLGKMLTN-------------------------------------------------LANVEILSDIGIDSLMGMELAREIETVFKCSLD--------------YK-----------------------------------------------------------------GI----------PPHV-------------------------------PKQTELCITEAFEKLGCSLQKAKEGERLNRKHHKFVNYLYMMLE---IRTALHPDKLTHLIGSKLAECLSGDGVQLIFGSSDGRDLVSGLYGKSPINRQFIHR--PLKILEMGAGTGGTTLVPLLSSLQMP-----VEYTFTDLSASLVAAARKRFTFVKFRVHDIEKLLQSQHIVIAANCVHATHNLQIHRVLRPDGFLMILEMTDTLYWVDVVFGVLEGWWLYNDRRKHAWEMGYGHVDWTTGARPETSIQRLIIA-----------------------------------------------------------------------------------------------------------SLGSHLVLPTVREVVCLNR-------QKGI-------AT-KE--L--VTHIVHGAWPMSFESQFQFMRNLIDLA---------------------------SSIATVGYH-P-----VPEERV-SVLPSGYGDAKLVCEKIMEQTLHKLPGRFRPMSVRIGQISGSRKSGYWNPVEHFSFLVKSSQTD------------------------------------------------------------------------------------------------------------------------------------------------------------------------------------------------------------------------------------------------------------------------------------------------------------------------------------------------------------
>gi|302497179|ref|XP_003010590.1| PKS-like enzyme, putative [Arthroderma benhamiae CBS 112371]
-------------------------------FGPQAL--TLP----------------------LPNILLTPLVVITHLTQYR-----------------LGLCTGLLTAS---GAAAIRLAMLIGALVD---------AISQW---IIQA---------------YISVLYDTITGLELNLQGYFH--LCDSNPELQFS--------HSDHGHE----HALRSILVEQCDWY--------------FGHDNCVPPS-----------------------------------------ATHS-VRDIAVVGMACKVAGADDVEQFWDILRAGKSQHTEPPS-D--RFHFG-TFWREL-----KRRWYGNFITDFDAFDHKFFRKSPREMISTDPQQRWMLQIAYQALQQSGYF--------IGCYIGLGCVDYEHNIACYPANAFSATGNLRSFVAGKVSHYFGWTGPSLTIDSACSSSAVAIHHACKAILSGECT-AAIAGGVTILTSPLWFQNLAGASFLSPTGNCKPFDANADGYCRGEGVGAVVLKRLSTALGDGDQILGVISSSAVYQNQNCTPITVPNADSLSTLFRAGLDPNRISVVEAHGTGTPVGDPAEYESILRVFGG--------RLSLGSVKGLVGHAETAAGIVSLIKVLLMIQERSIPPQASFNKINPAIKRPSDNMEIWDTE---FRAALINNYGASGSNASLIVTQ----------------------------------------------------PFWFCGNDDSSIQRYIARFL----------------------------DLSFNLYRQSNRMLSRALLLSSMAE-L------------VIMCFGGQISTFVGLDREIYDTCKIFRK----------------------------YMDQCN-GLFPDVFQKSPVKDIVKLQTMLFATQYASAMAWIECGVEPVVLLGHSFGELTALCVSGVLSLTEAAKMIIGRARLVRDLWGTDKGFMMAIE-GDIQ-------IACYNGPRSFTIAG-MKWKKLNVTNAYHSTLVEPLTFNEG-RIPVERC---FIAQHMRYPVYFNHAVQRLSLRYPS-SIWLEAGFSSTITTMAGRAL---------FQGINV---LQSLADATMNLWRNRLNVTFWP-YLLLPPYQFDK-TKHWVT---------------LFV-AQFKINTFHEYVAGH-TIAHAAPLCPSTLQLDIVIEALLK-----PQLENHVPI-------D-------------VSGKIRFK---DFARYERLS-GHERCLSLLNG-SGDIIQG--RNIYKVFAEVVDY-GQIYRGVQKLVGRGN--ESAGRV--------VT-D-TPLADSFCQCAGIFVNCMT---DMYISTKIE-------------------NVLA-SD-KFLSDVFIFDSLLEIILGIGYKRVSKRSLGKMLTN-------------------------------------------------LANVEILSDIGIDSLMGMELAREIETVFKCALD--------------YK-----------------------------------------------------------------GI----------RPQV-------------------------------PKQTELCITEAFEKLGCSLQKAKEGERLDRKHHKFVNYLYMMLE---IRTALHPDKLIHLIGSKLAECLSGDGVQLIFGSSDGRDLVSGLYGKSPINRQFIHR--PLKILEMGAGTGGTTLAPFLSSLQMP-----VEYTFTDLSASLVAAARKRFTFMKFRVHDIEKLLQSQHIVIAANCVHATHNLQIHRVLRPDGFLMILEMTDTLYWVDVVFGVLEGWWLYNDGRKHAWEMGYGHVDWTTGARPETSIQRLIIA-----------------------------------------------------------------------------------------------------------SLGSHLVLPTVREVVCLNR-------QKGI-------AT-KE--L--VTHIVHGAWPMSFESQFQFMRNLIDLA---------------------------SSIATVGYH-P-----VPEERV-SVLPSGYGDAKLVCEKIMEQTLHKLPGRFRPMSVRIGQISGSRKSGYWNPVEHFSFLVKSSQTDWLPVDEV----------PIYHIENPIR-------------------NP--HFRRMSCGGLILDTNNS------------------RKDS------------------------------------------------------------------------------------------------------------------------------------------------QTL------------------------------SG-F------------------------------------------------------------------------------
>gi|302663550|ref|XP_003023417.1| PKS-like enzyme, putative [Trichophyton verrucosum HKI 0517]
-------------------------------FGPQAL--TLP----------------------LPNILLTPLVVITHLTQYR-----------------LGLCTGLLTAS---GAAAIRLAMLIGALVD---------AISQW---IIQA---------------YISVLYDTITGLELNLQGYFH--LCDSNPELQFS--------HSDHGHE----HALRSILVEQCDWY--------------FGHDNCVPPS-----------------------------------------ATHS-VRDIAVVGMACKVAGADDVEQFWDILRAGKSQHTEPPS-D--RFHFG-TFWREL-----KRRWYGNFITDFDAFDHKFFRKSPREMISTDPQQRWMLQIAYQALQQSGYY--------IGCYIGLGCVDYEHNIACYPANAFSATGNLRSFVAGKVSHYFGWTGPSLTIDSACSSSAVAIHHACKAILSGECT-AAIAGGVTILTSPLWFQNLAGASFLSPTGNCKPFNANADGYCRGEGVGAVVLKRLSTALGDGDQILGVISSSAVYQNQNCTPIAVPNADSLSTLFRAGLDPNRISVVEAHGTGTPVGDPAEYESILRVFGG--------RLSLGSVKGLVGHAETAAGIVSLIKVLLMIQERSIPPQASFNTINPAIKRPSDNMEIWDTE---FRAALINNYGASGSNASLIVTQ----------------------------------------------------PFWFCGNDDSSIQRYIAQFL----------------------------DLSFNLYRQSNRMLSRALLLSSMAE-L------------VIMCFGGQISTFVGLDREIYDTCKIFCK----------------------------YMDQCN-GLFPDVFQKSPVKDIVKLQTMLFATQYASAMAWIECGVKPVVLLGHSFGELTALCVSGVLSLTEAAKMIIGRARLVRDLWGTDKGLMMAIE-GDIQ-------IACYNGPRSFTIAG-MKWKKLNVTNAYHSTLVEPLTFNEG-RIPVERC---FIAQHMRYPVYFNHAVQRLSLRYPS-SIWLEAGFSSTITTMAGRAL---------FQGINV---LQSLADATMNLWRNRLNVTFWP-YLLLPPYQFDK-TKHWVT---------------LFV-ARFKINTFHEYVAGH-TIAHAAPLCPSTLQLDIVIEALLK-----PQLENHVPI-------D-------------VSGKIRFK---DFARYERLS-GHERCLSLLNG-SGDIIQG--RNIYKVFAEVVDY-GQIYRGVQKLVGRGN--ESAGRV--------VT-D-TPLADSFCQCAGIFVNCMT---DMYISTKIE-------------------NVLA-SD-KFLSDVFIFDSLLEIILGIGYKRVSKRSLGKMLTN-------------------------------------------------LANVEILSDIGIDSLMGMELAREIETVFKCSLD--------------CK-----------------------------------------------------------------GI----------PPQV-------------------------------PKQTELCITEAFEKLGCSLQKAKEGERLDRKHHKFVNYLYMMLE---IRTALHPDKLTHLIGSKLAECLSGDGVQLIFGSSDGRDLVSGLYGKSPINRQFIHR--PLKILEMGAGTGGTTLAPFLSSLQMP-----VEYTFTDLSASLVAAARKRFTFMKFRVHDIEKLLQSQHIVIAANCVHATHNLQIHRVLRPDGFLMILEMTDTLYWVDVVFGVLEGWWLYNDGRKHAWEMGYGHVDWTTGARPETSIQRLIIA-----------------------------------------------------------------------------------------------------------SLGSHLVLPTVREVVCLNR-------QKGI-------AT-KE--L--VTHIVHGAWPMSFESQFQFMRNLIDLA---------------------------SSIATVGYH-P-----VPEERV-SVLPSGYGDAKLVCEKIMEQTLHKLPGRFRPMSVRIGQISGSRKSGYWNPVEHFSFLVKSSQTDWLPVDEV----------PIYHIENPIR-------------------NP--HFRRMSCGGLILDTNNS------------------RKDS------------------------------------------------------------------------------------------------------------------------------------------------QTL------------------------------SG-F------------------------------------------------------------------------------
>gi|607897879|gb|EZF36181.1| hypothetical protein H101_00317 [Trichophyton interdigitale H6]
-------------------------------FGPQAL--TLP----------------------LPNTLLTPLVVITHLTQYR-----------------LGLCTGLLTAS---GAAAIRLAMLIGALVD---------AVSQW---IIQA---------------YISVIYDTVTGLELSLQGYFH--FCDSNPELQFS--------YSEHDHK----HALRSILVEQCDWY--------------FGHDNCVPPS-----------------------------------------AAHG-GRDIAVVGMACKVAGADDVEQFWDILCAGKSQHTEPPS-D--RFHFG-TFWREM-----KRRWYGNFITDFDAFDHKFFRKSPREMISTDPQQRWMLQIAYQALQQSGYF--------IGCYIGLGCVDYEHNIACYPANAFSATGNLRSFVAGKVSHFFGWTGPSLTIDSACSSSAVAIHHACKAILSGECT-AAIAGGVTILTSPLWFQNLAGASFLSPTGNCKPFDANADGYCRGEGVGVVVLKRLSSALDNGDQILGVISSSAVYQNQNCTPITVPNADSLSSLFRAGLDPNRISVVEAHGTGTPVGDPAEYESILRVFGG--------RLSLGSVKGLVGHAETAAGIVSLIKVLLMIQERSIPPQASFNTINPAIKRPSDNMEIWDTG---FRAALINNYGASGSNASLIVTQ----------------------------------------------------PFWFCGNDDSSIQRYIARFL----------------------------DLAFNLYRQSNRMLSRALLLSSMAE-L------------VIMCFGGQISTFVGLDREIYDTSKIFRK----------------------------YMDQCN-GLFPDVFQKSPVKDIVKLQTMLFATQYASAMAWIECGVKPVVLLGHSFGELTALSVSGVLSLTEAAKMIIGRARLVRDLWGADKGFMMAIE-GNIQ-------IACYNGPQSFTVAG-IKWKRLNVTNAYHSTLVEPLTFNEG-RIPIERC---FIAQHMRYPVYFNHAVQRLSLRYPS-SIWLEAGSNSTITTMAGRAL---------FQGINV---LQSLADATMNLWRNGLNITFWP-YLLLPPYQFDK-TRHWVT---------------LFI-ARFKINTFHEYVAGH-TIAHAAPLCPSTLQLDIVIEALLK-----PQLENHVPI-------D-------------VSGKIRFK---DFARYERLS-GHERCLSLLNG-SGDMIQG--RNIYKVFAEVVDY-GKIYRGVQKLVGKGN--ESAGRV--------VT-D-TPLADSFCQCAGIFVNCMT---DMYISTKIE-------------------NVLA-SD-KFLSDVFIFDSLLEIILGIGYKRVSKRSLGKMLTN-------------------------------------------------LANVEILSDIGIDSLMGMELAREIETVFKCSLD--------------YK-----------------------------------------------------------------GI----------PPHV-------------------------------PKQTELCITEAFEKLGCSLQKAKEGERLDRKHHKFVNYLYMILE---MRTALYPDKLTQLIGSKLAECLSGDGVQLIFGSSDGRDLVSGLYGKSPINRQFIDR--PLKILEMGAGTGGTTLAPFLSSLQMP-----VEYTFTDLSASLVAAARKRFTFMKFRVHDIEKLLQSQHIVIAANCVHATHNLQIHRVLRPDGFLIILEMTDTLYWVDVVFGVLEGWWLYNDGRKHAWEMGYGHVDWTTGARPETSIQRLIIA-----------------------------------------------------------------------------------------------------------SLGSHLVLPTVREVVCLNR-------QKGI-------AT-KE--L--VTHIVHGAWPMSFEAQFQFMRNLIDLA---------------------------SSIATVGYH-P-----VPEERV-SVLPSGYGDAKLVCEKIMEQTLHKLPDKFRSMSVRIGQISGSRKSGYWNPVEHFSFLVKSSQTDWFPVDEV----------PIYHIENPIR-------------------NP--HFRRMSCGGLILDTNNS------------------RKDS------------------------------------------------------------------------------------------------------------------------------------------------QTL------------------------------SG-F------------------------------------------------------------------------------
>gi|326473498|gb|EGD97507.1| citrinin polyketide synthase [Trichophyton tonsurans CBS 112818]
-------------------------------FGPQAL--TLP----------------------LPNTLLTPLVVITHLTQYR-----------------LGLCTGLLTAS---GATAIRLAMLIGALVD---------AVSQW---IIQA---------------YISVIYDTVTGLELSLQGYFH--FCDSNPELQFS--------CSEHDHK----HALRSILVEQCDWY--------------FGHDNCVPPS-----------------------------------------AAHG-GRDIAVVGMACKVAGADDVEQFWDILCAGKSQHTEPPS-D--RFHFG-TFWREM-----KRRWYGNFITDFDAFDHKFFRKSPREIISTDPQQRWMLQIAYQALQQSGYF--------IGCYIGLGCVDYEHNIACYPANAFSATGNLRSFVAGKVSHFFGWTGPSLTVDSACSSSAVAIHHACKAILSGECT-AAIAGGVTILTSPLWFQNLAGASFLSPTGNCKPFDANADGYCRGEGVGVVVLKSLSSALDNGDQILGVISSSAVYQNQNCTPITVPNADSLSSLFRAGLDPNRISVVEAHGTGTPVGDPAEYESILRVFGG--------RLSLGSVKGLVGHAETAAGIVSLIKVLLMIQERSIPPQASFNTINPAIKRPSDNMEIWDTG---FRAALINNYGASGSNASLIVTQ----------------------------------------------------PFWFCGNDDSSIQRYIARFL----------------------------DLAFNLYRQSNRMLSRALLLSSMAE-L------------VIMCFGGQISTFVGLDREIYDTSKIFRK----------------------------YMDQCN-GLFPDVFQKSPVKDIVKLQTMLFATQYASAMAWIECGVKPVVLLGHSFGELTALSVSGVLSLTEAAKMIIGRARLVRDLWGADKGFMMAIE-GNIQ-------IACYNGPRSFTVAG-IKWKRLNVTNAYHSTLVEPLTFNEG-RIPVERC---FIAQHMRYPVYFNHAVQRLSLRYPS-SIWLEAGSNSTITTMAGRAL---------FQGINV---LQSLADATMNLWRNGLNITFWP-YLLLPPYQFDK-TRHWVT---------------LFI-ARFKINTFHDYVAGH-TIAHAAPLCPSTLQLDIVIEALLK-----PQLENHVPI-------D-------------VSGKIRFK---DFARYERLS-GHERCLSLLNG-SGDMIQG--RNIYKVFAEVVDY-GKIYRGVQKLVGKGN--ESAGRV--------VT-D-TPLADSFCQCAGIFVNCMT---DMYISTKIE-------------------NVLA-SD-KFLSDVFIFDSLLEIILGIGYKRVSKRSLGKMLTN-------------------------------------------------LANVEILSDIGIDSLMGMELAREIETVFKCSLD--------------YK-----------------------------------------------------------------GI----------PPHV-------------------------------PKQTELCITEAFEKLGCSLQKAKEGERLDRKHHKFVNYLYMMLE---MRTALYPDKLTQLIGSKLAECLSGDGVQLIFGSSDGRDLVSGLYGKSPINRQFIDR--PLKILEMGAGTGGTTLAPFLSSLQMP-----VEYTFTDLSASLVAAARKRFTFMKFRVHDIEKLLQSQHIVIAANCVHATHNLQIHRVLRPDGFLTILEMTDTLYWVDVVFGVLEGWWLYNDGRKHAWKMGYGHVDWTTGARPETSIQRLIIA-----------------------------------------------------------------------------------------------------------SLGSHLVLPTVREVVCLNR-------QKGI-------AT-KE--L--VTHIVHGAWPMSFEAQFQFMRNLIDLA---------------------------SSIATVGYH-P-----VPEERV-SVLPSGYGDAKLVCEKIMEQTLHKLPDKFRSMSVRIGQISGSRKSGYWNPVEHFSFLVKSSQTDWFPVDEV----------SIYHIENPIR-------------------NP--HFRRMSCGGLILDTNNS------------------RKDS------------------------------------------------------------------------------------------------------------------------------------------------QTL------------------------------SG-F------------------------------------------------------------------------------
>gi|326480278|gb|EGE04288.1| phenolpthiocerol synthesis polyketide synthase ppsB [Trichophyton equinum CBS 127.97]
-------------------------------FGPQAL--TLP----------------------LPNTLLTPLVVITHLTQYR-----------------LGLCTGLLTAS---GAAAIRLAMLIGALVD---------AVSQW---IIQA---------------YISVIYDTITGLELSLQGYFH--FCDSNPELQFS--------CSEHDHK----HALRSILVEQCDWY--------------FGHDNCVPPS-----------------------------------------AAHG-GRDIAVVGMACKVAGADDVEQFWDILCAGKSQHTEPPS-D--RFHFG-TFWREM-----KRRWYGNFITDFDAFDHKFFRKSPREMISTDPQQRWMLQIAYQALQQSGYF--------IGCYIGLGCVDYEHNIACYPANAFSATGNLRSFVAGKVSHFFGWTGPSLTVDSACSSSAVAIHHACKAILSGECT-AAIAGGVTILTSPLWFQNLAGASFLSPTGNCKPFDANADGYCRGEGVGVVVLKSLSSALDNGDQILGVISSSAVYQNQNCTPITVPNADSLSSLFRAGLDPNRISVVEAHGTGTPVGDPAEYESILRVFGG--------RLSLGSVKGLVGHAETAAGIVSLIKVLLMIQERSIPPQASFNTINPAIKRPSDNMEIWDTG---FRAALINNYGASGSNASLIVTQ----------------------------------------------------PFWFCGNDDSSIQRYIARFL----------------------------DLAFNLYRQSNRMLSRALLLSSMAE-L------------VIMCFGGQISTFVGLDREIYDTSKIFRK----------------------------YMDQCN-GLFPDVFQKSPVKDIVKLQTMLFATQYASAMAWIECGVKPVVLLGHSFGELTALSVSGVLSLTEAAKMIIGRARLVRDLWGADKGFMMAIE-GNIQ-------IACYNGPRSFTVAG-IKWKRLNVTNAYHSTLVEPLTFNEG-RIPVERC---FIAQHMRYPVYFNHAVQRLSLRYPS-SIWLEAGSNSTITTMAGRAL---------FQGINV---LQSLADATMNLWRNGLNITFWP-YLLLPPYQFDK-TRHWVT---------------LFI-ARFKINTFHDYVAGH-TIAHAAPLCPSTLQLDIVIEALLK-----PQLENHVPI-------D-------------VSGKIRFK---DFARYERLS-GHERCLSLLNG-SGDMIQG--RNIYKVFAEVVDY-GKIYRGVQKLVGKGN--ESAGRV--------VT-D-TPLADSFCQCAGIFVNCMT---DMYISTKIE-------------------NVLA-SD-KFLSDVFIFDSLLEIILGIGYKRVSKRSLGKMLTN-------------------------------------------------LANVEILSDIGIDSLMGMELAREIETVFKCSLD--------------YK-----------------------------------------------------------------GI----------PPHV-------------------------------PKQTELCITEAFEKLGCSLQKAKEGERLDRKHHKFVNYLYMILE---MRTALYPDKLTQLIGSKLAECLSGDGVQLIFGSSDGRDLVSGLYGKSPINRQFIDR--PLKILEMGAGTGGTTLAPFLSSLQMP-----VEYTFTDLSASLVAAARKRFTFMKFRVHDIEKLLQSQHIVIAANCVHATHNLQIHRVLRPDGFLTILEMTDTLYWVDVVFGVLEGWWLYNDGRKHAWKMGYGHVDWTTGARPETSIQRLIIA-----------------------------------------------------------------------------------------------------------SLGSHLVLPTVREVVCLNR-------QKGI-------AT-KE--L--VTHIVHGAWPMSFEAQFQFMRNLIDLA---------------------------SSIATVGYH-P-----VPEERV-SVLPSGYGDAKLVCEKIMEQTLHKLPDKFRSMSVRIGQISGSRKSGYWNPVEHFSFLVKSSQTDWFPVDEV----------SIYHIENPIR-------------------NP--HFRRMSCGGLILDTNNS------------------RKDS------------------------------------------------------------------------------------------------------------------------------------------------QTL------------------------------SG-F------------------------------------------------------------------------------
>gi|315042251|ref|XP_003170502.1| phenolpthiocerol synthesis polyketide synthase ppsB [Microsporum gypseum CBS 118893]
-------------------------------FGPQAL--TLP----------------------LPNILLTPLVVITHLIQYQ-----------------LGLCTGLLAAS---GATAIRLAMLIGALVD---------AVSQW---ILHA---------------YISVLYDTVTGLELNLHGYFH--FCDSKPEFQYS--------CSKNDHR----HALRSILVEQCDWY--------------FGHDNCVPPS-----------------------------------------VAHGYVRDIAVVGMACKVAGADDIEQFWDILRVGESQHTEPPS-D--RFHFG-TFWRDL-----KRRWYGNFITDPDAFDHKFFRKSPREMMSTDPQQRWMLQIVYQALQQSGYF--------IGCYIGLGCVDYEHNIACYPANAFSATGNLRSFVAGKVSHYFGWTGPSLTIDSACSSSAVAIHHACKAILHGECT-AAIAGGVTILTSPLWFQNLAGASFLSPTGNCKPFDTNADGYCRGEGVGAVVLKRLSSALDSGDQILGVISSSAVYQNQNCTPITVPNADSLSDLFRAGLEPKHISVVEAHGTGTPVGDPAEYESILRVFGG--------RLSLGSVKGLVGHAETAAGIISLIKVLLMIQERHIPPQASFQTINPAIKQPTDKIEIWDTE---FRAALINNYGASGSNASLIVTQ----------------------------------------------------PFWFCGSDDSSLQRYVVRFL----------------------------DLAFNVYRQSNRTLSRAMLFNSVTE-L------------VIMCFGGQISTFVGLDREIYDTCKIFRK----------------------------YIDQCN-GLFPDVFQKSPVQDVVKLQTMLFAIQYASAMSWIECGVKPAALVGHSFGELTALCVSGVLSLAEAVKIIAGRARLVRDLWGVDKGFMMAIE-GDIQ-------IACYNGPRSFTIAG-VKSKKLNVTNAYHSILVGPLTFTEG-RIPVERC---FIADHMRCPVYFNHAVQRLSLKYPS-SIWLEAGSNSTITTMAGRAL---------FQGINI---LQSLADTTINLWMNGLNTAFWP-YLLLPPYQFDK-TRHWVT---------------LFS-ARFSINTFHDYVAGH-TIAHAAPLCPSTLQLDIVIEALLK-----PQLENHVPI-------D-------------VSGKIGFK---DFARYERLS-GHERCLSLLNG-GDDIIQG--RNVYKVFAEVVDY-GQFYRGVQKLVGKGN--ESAGRV--------VT-D-TPLADSFCQCAGIFVNCMT---DMYISTKIE-------------------NVFA-SD-KFLSDVFIFDSLLEIILGIGYKRVSKRSLGKMLTN-------------------------------------------------LANVEILSDIGIDSLMGMELAREIETVFKCSLD--------------CN-----------------------------------------------------------------------------PPHI-------------------------------PKQTELCITEAFEKLGCSFQMAKGGERLDRKHHKFVNYLYMMLE---IRTALYPDKLTHLIGSKLAECLSGDGVQLIFGSSEGRELVSGLYGKSPINKQIIHR--PLKILEMGAGTGGTTLAPFLSSLGVP-----VEYTFTDISPSLVAAARKRFSFMKFCVHDIEKLLHSQHIVIAANCVHATHNLQIRQVLRPDGFLMILEMTDTLYWVDVVFGVLEGWWLYNDGRKHAWEMGYGYVDWTSGARPESSIQRLIIA-----------------------------------------------------------------------------------------------------------SLGSHLVLPTVREVVCLNR-------QKDI-------AT-KE--L--VTHIVHGAWPMSFEPQFQFMRNLIDMA-----------------I---------SSIATVGYH-P-----VSEQRV-SVLPSGYGDAKLVCEKMMEATLHKQPDRFRPMSVRIGQISGSRKTGYWNPVEHFSFLVKSSQTDWCPVDDV----------PIYHIENPIR-------------------NP--HFRRMSCGGLILDTTNS------------------KQHS------------------------------------------------------------------------------------------------------------------------------------------------HTL------------------------------SG-F------------------------------------------------------------------------------
>gi|682276274|gb|KFX98702.1| hypothetical protein V490_02156 [Pseudogymnoascus sp. VKM F-3557]
-------------------------------FGSQAL--ELP----------------------LTNLLLTPLVVITHLAQYL-----------------LGLCTGLLSSS---GAVAIRLAMVIGALVD---------SKSFW---ILEA---------------YVSVVFETVTGMEVGLRGRFH--FCDSNPAFQFPDA-L---------------HVLRAMLVEQSNWQ--------------FGSERCVPPS-------------------------------------------------IAVVGMSCELPGASDLESFWDILCEGKSQHVEAPT-D--RFDFE-TAWRDT-----KRTWYGNFIRNHDTFDHKFFKKSPREMASTDPQHRLMLQAAYQAVEQSGYF--------IGCYIGVGLVDYENNIACHPANAYSATGNLKAFAAGKISHYFGWTGPGLTIDTACSSSAVAVHQACRAIITGECS-GALAGGVNIMTSPEWFQNLAGASFLSPTGQCKPFDANADGYCRAEGVGAVFLKKLSAAIADGNQVLGVIAASAVYQNENCTPITVPNASSLSNLFSAGLEPKHISVVEAHGTGTPVGDPAEYDSVRKVFGG--------RLSLGSVKGLLGHTESASGIVALIKTLLMTLEGSIPPQASHTTINPSINAPSDKIEIWDVG---FRAALINNYGASGSNASLVVTQ----------------------------------------------------PFWLCGFDEQSLRRYAARFI----------------------------NLSFQLSRQSNRSLGQGLIFSSLNE-L--------QISRVVLCFGGQISTFIGLDPEVYKGTKILRN----------------------------HLDQCD-SIYPDIFQRTPVGDIVKLQTMLFAIQYSCAKSWMSSGVQVAAVVGHSFGEITALCVSGILSLQDTLKMVAGRARIIRDSWGSEKGSMMAIE-ADLG-------IACFNGPRSFTLAG-MKSKVLEVTNAFHSTLVEPLVFNEP-VIPLEMA---FVASHMRNPVYFNHAVQRLAQRYPS-CIWLEAGSNSTVTTMASRAL---------FQSVNV---FQFLTDATTNLWREGLSISFPP-YLLLPPYQFDK-SKHWME---------------LFV-VRFRINTYQDYVSAH-IIAQTAPICPSTFQFDIASDALLS-----PELDSHSPM-------D-------------VSGRIVFR---DFARYERLV-GRQRSFNLLDG-ADVIIQG--RNIYKAFVDIVQYKHDIYRGLQKIAGKNS--ESAGRI--------IT-D-VGLADSFCQVAGIYLNSMT---DMYISDRID-------------------EVFA-SE-KCMSDVFVFDPLMEVILGIHYVRVSRASMGKLLSK------------------------------------------------RLSDLDILVELGIDSLMGMELAREVELLFKCTLE----------FSSD----------------------------------------PEEMPIKQLQVNGVSGH---------------------------------------------------------PKTTELCIVEGFEELGCSLRNAKPGQTLERRHEQFMEFIYDLLE----RTALASDRLTYLTGSRLAACLTGDGLQLIFASAEGREIVSSMYGKSPINKQFLEK--PIKVLEMGAGTGGTTLVKLLAGLNVP-----FQYTVTDLSPSLVAAARKRFPFMQYRVLDIEKLLQSQDLIIATNCVHATHSLNIHQILRPDGFLMMLEMTESLPWIDIIFGLLEGWWLFDDGRRHVWELGYGHVDWTEGNLPETNIQRIIIA-----------------------------------------------------------------------------------------------------------SLGSHLVQASVKKIICVNR-------QRGI-------AT-KS--L--VTHIIHNAWSMSFESQFKGMENLIGLA---------------------------SSIATVGYY-P-----APEERM-SVLPTGYGDAKLVCEMMLDETLHKYPDVFRPMVVRIGQIAGSKSSGYWNPVEHLAFLIKSCQTDWCPVNDV----------PIYHIENPSR-------------------NP--NFVRMSCGDLVLDTAKS------------------TEHS------------------------------------------------------------------------------------------------------------------------------------------------ETL------------------------------TG-F------------------------------------------------------------------------------
>gi|751745893|gb|KIM94086.1| hypothetical protein OIDMADRAFT_45882 [Oidiodendron maius Zn]
-------------------------------FGSQSL--ELQ----------------------LPSIVLTPLVVISHLVQFS-----------------LGLCTGLLSSS---GAAAIRIAAAVGGFVD---------WKSIW---ILEA---------------YISVVSETISGLEIALQGAFH--FLDSNPKFQFPNA-A---------------HVVRSMLVEQSVWH--------------FGRERCVPPS-------------------------------------------------VAVVGISCQLPGATDLNEFWDALCAGKSQHIEVPD-N--RFDFQ-TAWREL-----KRKWYGNFIQDYDTFDHKFFKKSPREMSSTDPQHRLMLQVAYQAVEQSGYF--------IGCYIGVGLVDYENNVACYPATAYSATGNLKSFAAGKISHYFGWTGPGLTIDTACSSSAVAIHQACRAILTDECS-AALAGGINMMTSPEWFQNLAGASFLSPTGQCKPFDINADGYCRGEGVGAVFLKKLSAAVEDGNQILGVIAASGVYQNQNCTAITVPNAISLSDLFRAGLEPEQITVVEAHGTGTQVGDPAEYDSVRQVFGG--------RLSLGSVKGLLGHTESASGIVALIKILLMIIKGAIPPQASFLAINPAVNALSDNIEIWDAD---FRASLINNYGASGSNASLVVTQ----------------------------------------------------PFWLCGFDDRSLRAYSSRYL----------------------------DLSFQVSLQSNRTLNQALIFGSIQE-L--------QSTRVVLCFGGQISTYIGLDQDIYCAVKILRN----------------------------HLDQCN-SIYPGIFQRSPIFDAVKLQTMLFSLQYSCAMSWIKCGVKVAAVVGHSFGELTAMCVSGILTPKETLKMIATRARIIRDSWGPERGSMMAVE-ADLD-------IACFNGPRSFTLAG-VKAKLLDVTNAFHSKLVEALVFKEP-IIPFEKA---FVATHMRNPVYFNHAIQRLSQRYGS-CIWLESGSNSTITNMTSRAL---------FQPVYI---FQALTDATMSLWKEGLNIKFWA-YLLLPPYQFEK-SKHWME---------------LFV-VRFRVNTYQKLVSAH-VIAGTAPICPSTFQLVIAVDALMS-----PELDSHAPM-------E-------------VSGKIGFR---DFEKYERLI-GRQRYLSLLDG-AEEVIQG--RNIYKAFSDIVDYKDNIYKGLQKIAGKGA--ESAGRV--------TT-D-LGLADSFCQVAGIYLNSMV---NMYISDRID-------------------EIFA-SD-KCTSDVFAFDHLVEVILGIHYIKVSKAGMGKLLSR------------------------------------------------RLCNLDVLVDLGIDSLMGMELAREVEAMFKITLN-----------------------------------------------------------------------------------TITPST---------------------------------------PKSTELCIVDGLEELGCPIRTAKPGQALDRRHEKFVEFLYGLLE----RTALSPDKLTYLTGCRLADCLTGDGLQIIFASAEGREIVSGMYGKSPINKQFLKK--PIKILEMGAGTGGTTLVPLLASLGIP-----FQYTVTDLSSSLVAAARKRFSFMEYKVLDIEKLLQSQHLVIATNCVHATHSLNIHDLLRPDGFLMMLEMTESIPWIDLAFGLLEGWWLFDDGRRHVWELGFGHVDWTDGNLPETAIQRIIIA-----------------------------------------------------------------------------------------------------------SLGSHLVQPTVKMVICLNR-------QRGL-------ET-KP--L--VTSIVHNAWPMSFEPQFMAMRNLIQLA---------------------------SSIATVGYY-P-----IPEDKM-SVLPTGYGDAKLICERILDETLHKYPNDFRPMVVRIGQIAGSKTSGYWNPVEHLAFLIKSSHVN---INDV----------QIYHIENPAR-------------------NP--HFVRMSCGDLILDTAHT------------------TEHS------------------------------------------------------------------------------------------------------------------------------------------------ETL------------------------------IG-F------------------------------------------------------------------------------
>gi|367046711|ref|XP_003653735.1| polyketide synthase [Thielavia terrestris NRRL 8126]
-------------------------------FGSQIL--ELP----------------------LPNILLTPLVVLFHLAQYQ------------G----LGLCTGLLSAA---AAVAVRLAMVIGAVVD---------ARSFW---ILDA---------------YISVLQDTVTGFSVPLLGRFH--LCDTCPWFQFPDT-L---------------HILHSMLAAQSDWA--------------FGPENCVPVS-------------------------------------------------VAVIGMACQLPGAADLDEFWSILCAGRSQHTEVPQ-E--RFQFD-TAFRDI-----SRKWYGNFVQDHDAFDHKFFKKSPREMSSTDPQHRLMLQVAYQAVEQSGYF--DAV---IGCYIGVGLVDYERNIACAPANAYSATGNLKSFAAGKISHYFGWTGPSLTVDTACSSSAVAVHMACRAILSGECTGGALAGGVNVMTSPEWFQNLAGASFLSPTGQCKPFDAKGDGYCRAEGVGAVFLKKLSSAIADGDQIFGVIASSTVYQNQNCTPITVPNAPSLADLFSAGLRPGDITYVEAHGTGTPVGDPAEYAGIRRVLGG--------RLSLGSVKGLVGHTESASGIAALLKTLVMINKGAIPPQASFETINPAIETPEDRITIWNVD---FRAALINNYGASGSNACLVVTQ----------------------------------------------------PFWFCGNDEKSLRAYCARFL-------------LGAA-----------TLSFQLSRQSNRSLPSSLIFNSVED-L------------VVLCFGGQNSTCVGIDRAIYDQVSVFRS----------------------------HLDACD-SIYPDIFQRTPASDVVKLQTMLFATQYACARSWIDCGLEPAAVVGFSFGELTALCVAGVLNLETAIGMVAGRARVIQEKWGRDPGAMIAIE-AEQS-------IACFNGPTSFTLAG-VRWKRIDVTNAFHCSLVDPLRFEAP-KIPVEHA---FVANHMRQPVYFSHAARRLAKKYQA-CVWLEAGSNSSVTSIAYRAIGNA-----KFQSFNI---LDFLAEATVQLWNWGVDVTFWP-YLMLPPYQFEK-SRHWIE---------------LFVQVRFRVHTFEEHVSGH-IIAQAAPLCPSTLQLHIAIDALMS-----PRLTSHTPL-------D-------------VSGTIVFL---EFSRFERLV-GWERCERLLND-PDEVIKG--K-IYNRFAEIVQY-GDLYKGVLKLVGKGD--ESAGRVVARKTSTTTS-D-TGLADSFCQVAGIFVNTMT---DIYISDRID--------ERTE-------EVLA-SE-KYVSDVFIYDQLAEVILGIHYRRVPKAALAKAISK-------------------------------------------------IVNLQILVELGIDSLMGMELAREIESAFEIVLS-----------------------------------------------------------------------G-----------------VKQV-------------------------------HLFGPRSTELCIVDAFEELGCKIRSAKPGQKLDRRHRQFVDWMYELLE----RTALFPDNLTYLVGRKLADCLIGDGLQLIFGTPEGREIVSGMYGKSPINKQFLKQGRPIRILEMGAGTGGTTMLPLLAGLGVP-----VRYTVTDLSSSLVAAARKRFPFVDFRTFDIEKLVHSQHIVLATNCVHATHSLNIHNVLRPDGFLMMLEMTTPVPWVDLTFGLIEGWWLFDDGRRHAWELGYGYVDWTEGRLPESEVQRIIIA--------------ESDPGS---------------------------------------------------------------------------VLEQEEDRR---SLGSHLVLPSVKEVICLNR----NNNQRGI-------AA-KP--L--VTHIVHNAWPMSFASQFQTMANLIALAAAAAASSSP------------------SSIATVGCYAS-----VPEERM-SVLPTGYGDAKLVCERMLDATLHKYPDRFRAMVVRIAQIAGSAVSGYWNPVEHFAFVVKSAQTGWCPVTDV----------PIYHIENPSR-------------------NP--HFVRMSCGNLVLDTAHS------------------TAHS------------------------------------------------------------------------------------------------------------------------------------------------ATL------------------------------MG-F------------------------------------------------------------------------------
>gi|52000443|dbj|BAD44749.1| citrinin polyketide synthase [Monascus purpureus]
-------------------------------FGPQDL--SLP----------------------LPNVLLSPLVVIGQLVEYM-----------------FGLCTGTLCAA---GAVAARLAMLVGAIVD---------SVSF----TLQA---------------YVSVIVDTLTGASIALSGRFH--FCGLDPDLQLADA-M---------------HALRAILLEQSEW----KFIM-------FGPERCMPPT-------------------------------------------------IAVIGMACRLPGAEDHEGFWEILKTGQSQHREVPE-D--RFGMA-TAWREA-----KRKWYGNFIDNYDTFDHKFFKKSPREMASTDPQHRLMLQVAYQAVEQSGYF--------IGCFMGVGNVDYEDNIACYPANAYSATGNLKSFLAGKISHHFGWTGPSLTLDTACSSSSVAIHQACRSILSGECN-GALAGGVNVITSPNWYHNLAGASFLSPTGQCKPFDAKGDGYCRGEGVGAVFLKRLSSAIADGDQVFGVIASTKVYQNQNCTAITVPNAISLSELFTARLEPKDITLVEAHGTGTAVGDPAEYDGIRAVFGG--------RLSLGSVKGLVGHTECASGVVSLIKTLLMIQQGFIPPQASFSSINPSLNAAEEKIEIWDAP---FRAALINNYGASGSNASMVVTQ----------------------------------------------------PFWISAFDQQSLQSYVRRFL----------------------------NLSFQVACQSNWSLPQALVFSTKEE-L-------P----VILCFGGQVSTYVGLDQEVYNSTAILRH----------------------------YLDQCD-SIYPAIFQRSPIEDIVQLQTALFAMQYSCAKAWIDSGLKVASVVGHSFGELIALCVSNAVSLKDAVKMISGRARLIKERWGADKGSMIAVE-ADLS-------IACYNASKSFTLAG-IRYKRLNVTNAFHSVLVDAIRFKEP-TIKLERA---YVATHMRKPVFFAQAVKRLSDKFPV-AIWLEAGSNSTITAMASRAL---------FQAVNI---FRFLCDTTVKLWKEGQKVSFWA-YVLLPPYQFEK-SRHWMDPE-------------LFV-VRFRVNVFNRLLSGH-IMANAAAVCPGMFQVEIALDALTS-----PELRHYQPL-------E--------------SGTITFQ---EFEKLRRLI-GRKRCLQLLDS-ADDILQG--RNIYRAFTEVIDY-KEIYRHVTKIAGRDN--ESAGRV--------IT-D-TVLTDCFCQVAGIFVNLMTTKIDIFICDGID-------------------EVFA-SD-SYLSDVFAFDALVEVALGISYQKVSISGIRRVLSK---------------------------LVDGSS----------------ICNLEVLVELGIDSLMSMELAREVDLAFKTTID-----------------------------------------------------------------------GNGHEGVVTN----------------VLFPELGG-----------------------PRSTELCIVNAFEQLGCPIRSAAAYQRLERKHERFMNLIYGLLE----RTSLEPLKLTSLTGSKFADCITGDGLQLIFGSPEGREIVTDVYAKSPINQQFLEQ--PLRILEMGAGTGGTTMLPLLERLGVP-----VEYTMTDLSSSLIAAARKRFPFMKFKVVNIESLVHSQHIILATNCVHATRNLNIHRILRPDGFLLLLEMTEQVPWVDFIFGLLEGWWLFEDGRRHQWKLGYGHVDWTEGTRPEANIQRLIIA-----------------------------------------------------------------------------------------------------------SLGSHVVLPNVHTVVCLNR-------QRGI-------EV-KP--L--ATHIVHSAWPMSYESQFKVMQNLINLA---------------------------SSIGVVGYY-P-----APEETM-SVLPVGYAEAKLVCERMLDETLHQYPDRFRPMAVRIAQIAGSTSNGHWNPVEHFAFLIKSSQTDWCPVDDV----------SIYHIENPSR-------------------NP--HFIRMSCGNLILDTTKT------------------REHS------------------------------------------------------------------------------------------------------------------------------------------------ATL------------------------------MG-F------------------------------------------------------------------------------
>gi|242792629|ref|XP_002481993.1| polyketide synthase, putative [Talaromyces stipitatus ATCC 10500]
-------------------------------FGSQSL--DLP-GS-------------------LPNTILTPLVVILHLSQYM-----------------LGLCTGLLSSS---GSVAIRLAMLIGLIVD---------SQSTW---ILEA---------------YISVYYDTITGLEIGLRGRFH--LCDIDKRFQFTQK-L---------------HALWSILVNPPEWQ--------------FGQERCVPPT-------------------------------------------------IAIVGASIKVAGADDLEEFWEILSKGISQHKEVPP-E--RFTFD-TVYRDR-----KTKWYGNFLNDPDKFDHKFFKKSPREAESMDPQQRLLLQIAYQALEKGGYF--------IGCYMGVCAVDYENNLACYAPNAFTATSHLRGFIAGKVSHYFGWTGPALTIDTACSSSAVAVHLACQAILKGECT-AALAGGTQILTSPLWFQNLAGASFLSKTGQCKPFDSKADGYCRGEAVGAVFLKKMSAALADGDQILGVISGTAVQQNENCTPIVVPNKPSLSDMFQARLQPDHITVVEAHGTGTAVGDPVEYASVRDTLGG--------RLFLGSAKGLVGHCESASGIISLVKVLLMIQKGMIPPQASFNTLNPATKAPADGIEIWNAP---FRAALINNYGASGSNASMVITQ----------------------------------------------------PFWFSALNEKSLQAYAAEYL----------------------------DLGFNVSRQSNRSLPRRLLFTSTNE-L------------LVLCFGGQVSTFIGLSRQVYEDVALLRG----------------------------HLNSCN-GIFPAIFQKGPIEDIVTLQLSLFAMQYSCAKSWIDAGAQPVAVLGHSFGELTALCVSGVLSLDDALRMIAARAQIIRDSWGSDGGSMMALE-ADLD-------IACYNGPRSFTIAG-IKAKRLDVTNAFHSTLVEPLNFRERGTIHLERSPGSYVADHMRNPVFFHHALQRLDNQFPN-AIYLEAGSSSTITNMASRAL---------FQAMSI---LDNLIDATMSLWNAGLNVRFWK-YLLLPPYQFEK-SRHWLE--------------KIFV-ARFRLNTYQELMKAH-LIVYTAPICPATVQMDIAIEGLKT-----PQIDNQTPI-------D-------------TLGTLVVV---DLTRYDLLT-GHKRCVELLHS-AEEILQG--RTIYKTFADIVDY-GEQYRGLQRLIGHGN--NSVGRV--------VT-D-AHLSDAYAQVVGIWLNCMT---ELYVARGFE-------------------DVLA-SR-NCLSDIFVFHPLIEAILGFQFVRIPRKGLAKLLTR-------------------------------------------------LADLEILADIGVDSLMAMEVVTEIERVFSCSVP----------------------MEGSETSNL-------------------------------------------------------------------------------------------------PEQTLLCTLEAFEKMGSSIRTLKAGDTMTLEYVSLIERLTEMLEPGL-RTQMYPQELIFYVGSNLDRALRGDGIKLIFGCAQGRELVSGLYGDWIMNRQFLIR--PLRILEMGAGTGGTSLLPLLARLGCP-----VEYTFTDLAPSLVAGARKTFSFMKFRAHDIEQLLGTQHMVVASNAVHATVSLKLRKVLRPNGILMMLEMIEPLYWIDMIFGLFEGWWLFADGRKHTWKLGFGRVDWSDGNLPENSINKVIIA-----------------------------------------------------------------------------------------------------------SVGAHVVQPFVTKVICLNR-------QKGL-------ET-KP--L--TTDIIHNAWPMSFEAQFRIMRNLIEFA---------------------------SSIATVGHY-P-----VPEDRL-AVLPIGYGDAKYICELMLDKTLHTYPHRFRVSTVRLGQVGGSKISGYWNPVEHLSFLFKSAQTDWTPVDDV----------PVYHIENPIT-------------------NP--DFERMSVGGLLLDTTKS------------------REHS------------------------------------------------------------------------------------------------------------------------------------------------PSL------------------------------IS-F------------------------------------------------------------------------------
>gi|218718581|gb|EED18001.1| polyketide synthase, putative [Talaromyces stipitatus ATCC 10500]
-------------------------------FGSQSL--DLP-GS-------------------LPNTILTPLVVILHLSQYM-----------------LGLCTGLLSSS---GSVAIRLAMLIGLIVD---------SQSTW---ILEA---------------YISVYYDTITGLEIGLRGRFH--LCDIDKRFQFTQK-L---------------HALWSILVNPPEWQ--------------FGQERCVPPT-------------------------------------------------IAIVGASIKVAGADDLEEFWEILSKGISQHKEVPP-E--RFTFD-TVYRDR-----KTKWYGNFLNDPDKFDHKFFKKSPREAESMDPQQRLLLQIAYQALEKGGYF--------IGCYMGVCAVDYENNLACYAPNAFTATSHLRGFIAGKVSHYFGWTGPALTIDTACSSSAVAVHLACQAILKGECT-AALAGGTQILTSPLWFQNLAGASFLSKTGQCKPFDSKADGYCRGEAVGAVFLKKMSAALADGDQILGVISGTAVQQNENCTPIVVPNKPSLSDMFQARLQPDHITVVEAHGTGTAVGDPVEYASVRDTLGG--------RLFLGSAKGLVGHCESASGIISLVKVLLMIQKGMIPPQASFNTLNPATKAPADGIEIWNAP---FRAALINNYGASGSNASMVITQ----------------------------------------------------PFWFSALNEKSLQAYAAEYL----------------------------DLGFNVSRQSNRSLPRRLLFTSTNE-L------------LVLCFGGQVSTFIGLSRQVYEDVALLRG----------------------------HLNSCN-GIFPAIFQKGPIEDIVTLQLSLFAMQYSCAKSWIDAGAQPVAVLGHSFGELTALCVSGVLSLDDALRMIAARAQIIRDSWGSDGGSMMALE-ADLD-------IACYNGPRSFTIAG-IKAKRLDVTNAFHSTLVEPLNFRERGTIHLERSPGSYVADHMRNPVFFHHALQRLDNQFPN-AIYLEAGSSSTITNMASRAL---------FQAMSI---LDNLIDATMSLWNAGLNVRFWK-YLLLPPYQFEK-SRHWLE--------------KIFV-ARFRLNTYQELMKAH-LIVYTAPICPATVQMDIAIEGLKT-----PQIDNQTPI-------D-------------TLGTLVVV---DLTRYDLLT-GHKRCVELLHS-AEEILQG--RTIYKTFADIVDY-GEQYRGLQRLIGHGN--NSVGRV--------VT-D-AHLSDAYAQVVGIWLNCMT---ELYVARGFE-------------------DVLA-SR-NCLSDIFVFHPLIEAILGFQFVRIPRKGLAKLLTR-------------------------------------------------LADLEILADIGVDSLMAMEVVTEIERVFSCSVP----------------------MEGSETSNL-------------------------------------------------------------------------------------------------PEQTLLCTLEAFEKMGSSIRTLKAGDTMTLEYVSLIERLTEMLEPGL-RTQMYPQELIFYVGSNLDRALRGDGIKLIFGCAQGRELVSGLYGDWIMNRQFLIR--PLRILEMGAGTGGTSLLPLLARLGCP-----VEYTFTDLAPSLVAGARKTFSFMKFRAHDIEQLLGTQHMVVASNAVHATVSLKLRKVLRPNGILMMLEMIEPLYWIDMIFGLFEGWWLFADGRKHTWKLGFGRVDWSDGNLPENSINKVIIA-----------------------------------------------------------------------------------------------------------SVGAHVVQPFVTKVICLNR-------QKGL-------ET-KP--L--TTDIIHNAWPMSFEAQFRIMRNLIEFA---------------------------SSIATVGHY-P-----VPEDRL-AVLPIGYGDAKYICELMLDKTLHTYPHRFRVSTVRLGQVGGSKISGYWNPVEHLSFLFKSAQTDWTPVDDV----------PVYHIENPIT-------------------NP--DFERMSVGGLLLDTTKS------------------REHS------------------------------------------------------------------------------------------------------------------------------------------------PSL------------------------------IS-F------------------------------------------------------------------------------
>gi|242821914|ref|XP_002487778.1| polyketide synthase, putative [Talaromyces stipitatus ATCC 10500]
--------HRGIN------------------FGPLAL--SLP----------------------LSNTLLIPLIVILHLTQYW-----------------VGFCTGLLSAS---AAVAVRLGLLVGMVVD---------SKSIW---ILQA---------------YISVYYDTITGIDVGLNGSFH--FCDSHPDFQLSDA-A---------------HALQSILVNPPQWY--------------FGSERCVPPS-------------------------------------------------IAVVGMSCKVAGADNLEEFWDLLCMGKSQHREVPK-E--RFGFE-TVFREV-----NRKWFGNFIDGHDQFDHKFFKKSPRESATMDPQQRHLLQITYQAVEQSGYF--------IGCYIGVCACDYENNIACHAPNAFSATGNLQGFIAGKVSHFFGWTGPGLTIDTACSSSAVAVHQACKAIITGECT-AALAGGTHVMTNPLWFQNLAGASFLSTTGQCKPFDIKADGYCRGEGIATVFLKKLSAALNDGDQILGVITATAVQQNQNCTPIFVPNVPSLSDLFRSRLQPADVTVVEAHGTGTAVGDPAEYDSIRSVLGG--------RLTLSSVKGLVGHIECTSGIVSLIKVLLMLQKRMFPPQASFTTINPAIKAPADKMHIWDAN---FRAALINNYGASGSNASIVVTQ----------------------------------------------------PFRFCGFDDQSLRRYFKVFL----------------------------NISFNLNRQSNRQLDRTLFFSTKED-L------------VVLCFGGQVSTFIGLDHTVYERVAVFRK----------------------------HLNTVD-SIFPGIFKTTPINDTVHLQVMLFACQYACARSWIDSGVQPVAVVGHSFGELTSLCVSQSLSLQDTVRMIVARATLIRDSWGSDKGAMLAVE-ADLA-------IACFNGPRSFTLAG-MKYKRLNVTNAFHCALLDPLNFREP-VIPVERA---FVADHIRSPVFFNHAIQRLAQKYSS-CIFLEAGSNSTVTNMANRAL---------FQAINV---WNNLVDSTLSLWKVGLSVHFWA-HLLLPPYQFEP-SRHWTE--------------KLFV-AKFRVNTYEKLIQGH-IIAQTAPICPATVQLDLAIESIRI-----PQIENSAPI-------E-------------TTGQIIFR---EFARFERHF-RHQDCVDLMRG-VDEVLQN--RNIYKMFAEIVDY-GEDYRGLQKLVSKEN--LSAGYV--------VT-D-GHLADSFCQVGGIYVNCMT---EMFIANGIE----KVRQ-----------HVLA-SD-KFLTDVFAFDSLIEVILGISYVRIPKASMSKLLSR------------------------P-F----------EKGA--------LAELEILADLGIDSLMGMEMAHEIEKAFTITLP---------------------------------------------------------------------------------------------------------EEELCG-----------------PMQSEMCVLEAFDQLNVRIRSARAGDKFTHEHTRLVDYLYKML-----RTALYPDKLTFYTGSHLAEVLRGDGIKLIFGTQDGRELVSNLYGDWPINRQFLER--PIKILEMGAGTGGTTLVPLLAKLNAP-----VEYTFTDLAPSFVAAARKKYPFMKFRLHDIEKLIGTQHIIVASNAVHATHSLNIRKALRPDGFLMMLEMTGKLYWVDIIFGLFEGWWYFDDGRTHTWELGYGHVDWTDGVRPENKLEKLIIA-----------------------------------------------------------------------------------------------------------SLGCHLVIPDITSVVCVNR-------QKEI-------ET-KP--L--VTHIVHNAWLMNFEPQLQIMRNLLELA---------------------------SSIATVGHR-P-----VPEEPM-SVLPTGYGEAKYICERMIDETLHKYPERFRAMVVRPGQVAGSSTSGYWNTMEHLSFLVKSSQTEWTPVDAV----------PFYHIDNPVR-------------------NP--NFIRMSCGGLLLETKKS------------------RAHS------------------------------------------------------------------------------------------------------------------------------------------------QTL------------------------------MG-F------------------------------------------------------------------------------
>gi|815885494|ref|XP_001243185.2| citrinin polyketide synthase [Coccidioides immitis RS]
M------------------------------FGSLPL--ELP----------------------LPNALLIPLAVISHLAQYT-----------------LGFCTGLLSAS---GAVAVRLGLLIGMVVD---------SKSLC---VLEA---------------YVSVNYDTVTGVEVGLFGRFH--FCNTHPEFQLPDA-L---------------HALTSILVEPPQWY--------------FGSERCIPPS-------------------------------------------------IAVVGMSCKFAGAEDLEEFWNLLCSGKSQHREVPK-E--RFGFE-TAFRDT-----KRKWFGNFVNGHDMFDHKFFKKSPRESATMDPQQRHLLQIAYQAVEQSGYF--------IGCYMGVCATDYENNIACHAPNAFSATGNLQGFIAGKVSHYFGWTGPGLTIDTACSSSTVAVHQACRAIISGECN-AALAGGTHIMSGPLWFQNLAGASFLSTTGQCKPFDADADGYCRGEGIAAVFLKKASAAIADGDQILGVIAATAVQQNQNCTPIFVPNVPSLSSLFCARIKPAEISVVEAHGTGTAVGDPAEYDSIRKALGG--------RLMLGSVKGLVGHIECTSGIVSIIKVLLMIQKSMIPPQASFNTINPAIDAPADNMSIWNTD---FKAALINNYGASGSNASMVITQ----------------------------------------------------PFWFCGLDDQSLRRYSEAFI----------------------------NISFNLARQSNRSLERSLMFSSVDE-L------------VVLCFGGQVSTFIGLDPNVYKRVAILQK----------------------------HLDTVD-SIFPSIFERSPIQDTVKLQLILFAMQYACAHSWIDSGIQPAAVVGHSFGELTALCVSQILSLEDSLRMVVSRATLVRDAWSGDKGAMIAVE-ADVE-------IACYNGPRSFTIAG-MRAKRLN------------LNFGEP-IIPMERA---FVSDHIRSPVFFHHAVERLSKRHLS-CIFLEAGSNSTITSMASRAL---------FHAVNI---INNLTDTTLSLWRAGLKVDHWP-HLLLPPYQFDK-VSHWIE--------------RLFV-AKFQINTYDRLIVGH-VIAETEPICPSTVQLDLVVEAIRN-----PQIQNQSPI-------E-------------TTGKVLFR---EFARFERLI-GHQNCLNLLTS-VDEILKS--TNIYRIFAEIVDY-GEDYRGLEKLVGRGN--QSAGYV--------VS-D-AHLVDSFCQVGGIWVNCMT---DIFIANGIE----KFYH-----------HVFA-SE-TYLTDVFVFNALVEAILGISYVRIPKVSMSKLLSC-------------------------H-----------------------LVELEILADLGIDSLMGMEMAHEIEQAFNITLP--------------------------------------------------------------------------------------------------------------------------------PVQTQLCTLEAFDELGCNLREAKPGQKLAREHRRLVDYLYRMLA----RTTLFPDRLTFYTGSNLAEVLRGDGIKLIFCTEEGRELVSGLYADWPLNAQFLCR--PLKILEMGAGTGGTTIVPLLAKLNVP-----IEYTFTDLAPSFVAGARKKFQFMKFRTHDIEKLIGTQHVVIASNAVHATHSLNIRKALRPDGLLMMLEMTGTLYWVDMIFGLFEGWWFFDDGRTHTWELGYGHVDWTDGNMPENKVEKLIIA-----------------------------------------------------------------------------------------------------------SLGSHIILPDIRRVVCLNR-------QKGI-------ET-KP--L--VTDIIHNAWLMNFTPQLQIMRNLLNLA---------------------------SSIATVGHW-P-----VPEERM-SVLPTGYGDAKYICECMLDETLHKYPDRFRATAIRLGQVGGSSASGYWNPMEHLSFVFKSSQTDWTPVDDV----------PIYHIDNPVR-------------------NP--NFLRMSCGGLLLDTAKA------------------REHS------------------------------------------------------------------------------------------------------------------------------------------------RTL------------------------------MG-F------------------------------------------------------------------------------
>gi|320041312|gb|EFW23245.1| polyketide synthase [Coccidioides posadasii str. Silveira]
-------------------------------FGSLPL--ELP----------------------LPNALLIPLAVISHLAQYT-----------------LGFCTGLLSAS---GAVAVRLGLLIGMVVD---------SKSLC---VLEA---------------YVSVYYDTVTGVEVGLFGRFH--FCNTHPEFQLPDA-L---------------HALTSILVEPPQWY--------------FGSERCIPPS-------------------------------------------------IAVVGMSCKVAGAEDLEEFWNLLCSGKSQHREVPK-E--RFGFE-TAFRDT-----KRKWFGNFVNGHDMFDHKFFKRSPRESATMDPQQRHLLQIAYQAVEQSGYF--------IGCYIGVCATDYENNIACHAPNAFSATGNLQGFIAGKVSHYFGWTGPGLTIDTACSSSTVAVHQACRAIISGECN-AALAGGTHIMSGPLWFQNLAGASFLSTTGQCKPFDADADGYCRGEGIAAVFLKKASAAIADGDQILGVIAATAVQQNQNCTPIFVPNVPSLSSLFYARIKPAEISVVEAHGTGTAVGDPAEYDSIRKALGG--------RLALSSVKGLVGHIECTSGIVSIIKVLLMIQKGMIPPQASFNTINPAIDAPADNMSIWNTD---FKAALINNYGASGSNASMVITQ----------------------------------------------------PFWFCGLDDQSLRRYSEAFI----------------------------NISFNLARQSNRSLERSLMFSSVDE-L------------VVLCFGGQVSTFIGLDPNVYKRVAILQK----------------------------HLDTVD-SIFPSIFERSPIQDTVKLQLILFAMQYACAHSWIDSGIQPAAVVGHSFGELTALCVSQILSLEDSLRMVVSRATLVRDAWGGDKGAMIAVE-ADVE-------IACYNGPRSFTIAG-MRAKRLNVTNAFHCALLDPLNFGEP-VIPMERA---FVSDHIRSPVFFHHAVERLSKRHLS-CIFLEAGSNSTITSMASRAL---------FHAVNI---INNLTDTTLSLWRAGLKVHHWP-HLLLPPYQFDK-VSHWIE--------------KLFV-AKFQINTYDRLIVGH-VIAETEPICPSTVQLDLVVEAIRN-----PQIQNQSPI-------E-------------TTGKVLFR---EFARFERLI-GHQSCLNLLTS-VDEILKS--TNIYRIFAEIVDY-GEDYRGLEKLVGRGN--QSAGYV--------VS-D-AHLVDSFCQVGGIWVNCMT---DIFIANGIE----KFYH-----------HVFA-SE-TYLTDVFVFNALVEAILGISYVRIPKVSMSKLLSC-------------------------------------------------LVELEILADLGIDSLMGMEMAHEIEQAFNITLP--------------------------------------------------------------------------------------------------------------------------------PVQTQLCTLEAFDELGYNLREAKPGQKLAREHRRLVDYLYRMLA----RTTLFPDRLTFYTGSNLAEVLRGDGIKLIFCTEEGRELVSGLYADWPLNSQFLCR--PLKILEMGAGTGGTTIVPLLAKLNVP-----IEYTFTDLAPSFVAGARKKFQFMKFRTHDIEKLIGTQHVVIASNAVHATHSLNIRKALRPDGLLMMLEMTGTLYWVDMIFGLFEGWWFFDDGRTHTWELGYGHVDWTDGNMPENKVEKLIIA-----------------------------------------------------------------------------------------------------------SLGSHIILPDIRRVVCLNR-------QKGI-------ET-KP--L--VTDIIHNAWLMNFTPQLQIMRNLLNLA---------------------------SSIATVGHW-P-----VPEERM-SVIPTGYGDAKYICECMLDETLHKYPDRFRATAIRLGQVGGSSASGYWNPMEHLSFVFKSSQTDWTPVDDV----------PIYHIDNPVR-------------------NP--NFLRMSCGGLLLDTAKA------------------REHS------------------------------------------------------------------------------------------------------------------------------------------------RTL------------------------------MG-F------------------------------------------------------------------------------
>gi|855532969|gb|KMM68116.1| fatty acid synthase [Coccidioides posadasii RMSCC 3488]
-------------------------------FGSLPL--ELP----------------------LPNALLIPLAVISHLAQYT-----------------LGFCTGLLSAS---GAVAVRLGLLIGMVVD---------SKSLC---VLEA---------------YVSVYYDTVTGVEVGLFGRFH--FCNTHPEFQLPDA-L---------------HALTSILVEPPQWY--------------FGSERCIPPS-------------------------------------------------IAVVGMSCKVAGAEDLEEFWNLLCSGKSQHREVPK-E--RFGFE-TAFRDT-----KRKWFGNFVNGHDMFDHKFFKRSPRESATMDPQQRHLLQIAYQAVEQSGYF--------IGCYIGVCATDYENNIACHAPNAFSATGNLQGFIAGKVSHYFGWTGPGLTIDTACSSSTVAVHQACRAIISGECN-AALAGGTHIMSGPLWFQNLAGASFLSTTGQCKPFDADADGYCRGEGIAAVFLKKASAAIADGDQILGVIAATAVQQNQNCTPIFVPNVPSLSSLFYARIKPAEISVVEAHGTGTAVGDPAEYDSIRKALGG--------RLALSSVKGLVGHIECTSGIVSIIKVLLMIQKGMIPPQASFNTINPAIDAPADNMSIWNTD---FKAALINNYGASGSNASMVITQ----------------------------------------------------PFWFCGLDDQSLRRYSEAFI----------------------------NISFNLARQSNRSLERSLMFSSVDE-L------------VVLCFGGQVSTFIGLDPNVYKRVAILQK----------------------------HLDTVD-SIFPSIFERSPIQDTVKLQLILFAMQYACAHSWIDSGIQPAAVVGHSFGELTALCVSQILSLEDSLRMVVSRATLVRDAWGGDKGAMIAVE-ADVE-------IACYNGPRSFTIAG-MRAKRLNVTNAFHCALLDPLNFGEP-VIPMERA---FVSDHIRSPVFFHHAVERLSKRHLS-CIFLEAGSNSTITSMASRAL---------FHAVNI---INNLTDTTLSLWRAGLKVHHWP-HLLLPPYQFDK-VSHWIE--------------KLFV-AKFQINTYDRLIVGH-VIAETEPICPSTVQLDLVVEAIRN-----PQIQNQSPI-------E-------------TTGKVLFR---EFARFERLI-GHQSCLNLLTS-VDEILKS--TNIYRIFAEIVDY-GEDYRGLEKLVGRGN--QSAGYV--------VS-D-AHLVDSFCQVGGIWVNCMT---DIFIANGIE----KFYH-----------HVFA-SE-TYLTDVFVFNALVEAIFGISYVRIPKVSMSKLLSC-------------------------------------------------LVELEILADLGIDSLMGMEMAHEIEQAFNITLP--------------------------------------------------------------------------------------------------------------------------------PVQTQLCTLEAFDELGCNLREAKPGQKLAREHRRLVDYLYRMLA----RTTLFPDRLTFYTGSNLAEVLRGDGIKLIFCTEEGRELVSGLYADWPLNSQFLCR--PLKILEMGAGTGGTTIVPLLAKLNVP-----IEYTFTDLAPSFVAGARKKFQFMKFRTHDIEKLIGTQHVVIASNAVHATHSLNIRKALRPDGLLMMLEMTGTLYWVDMIFGLFEGWWFFDDGRTHTWELGYGHVDWTDGNMPENKVEKLIIA-----------------------------------------------------------------------------------------------------------SLGSHIILPDIRRVVCLNR-------QKGI-------ET-KP--L--VTDIIHNAWLMNFTPQLQIMRNLLNLA---------------------------SSIATVGHW-P-----VPEERM-SVIPTGYGDAKYICECMLDETLHKYPDRFRATAIRLGQVGGSSASGYWNPMEHLSFVFKSSQTDWTPVDDV----------PIYHIDNPVR-------------------NP--NFLRMSCGGLLLDTAKA------------------REHS------------------------------------------------------------------------------------------------------------------------------------------------RTL------------------------------MG-F------------------------------------------------------------------------------
>gi|908387531|gb|KND88239.1| Conidial yellow pigment biosynthesis polyketide synthase [Tolypocladium ophioglossoides CBS 100239]
-------------------------------FGPLAL--QLP----------------------LPNRLLIPLVVISHLTQYA-----------------LGFCTGLLSAS---GAVAIRLGMLIGMAVD---------SKSLW---ILDT---------------YVSVDYDTVKGIELGLHGRFH--FCDANPEFQFPDA-V---------------HALESILTEPLKWH--------------FGPERCIPPS-------------------------------------------------IAVVGMSCKVAGAENLEEFWDLLCAAKSQHKEVPK-E--RICFK-TAFREV-----KRKWFANLIDGPDKFDHKFFKKSPRESATMDPQQRLLLQIAYQEVEQSGYF--------IGCYIGLCASDYEGNVACHPSNAFSATGNLQGFAAGKVSHHFGWTGPGLTIDTACSSSAVAVHQACRAIISGECN-AALAGGTHVMTSPVWFQNLAGASFLSTTGQCKPFDAKADGYCRGEGVGAVFLKKLSAAVSDGDQILGVVAATTVQQNQNCTPIFVPNVPSLSDLFRARLLPNQITVIEAHGTGTAVGDPAEYDSIRQVFGG--------RLVVSSVKGLVGHVECTSGIVSMIKVLLMINKGMVPPQASFSTMNPAIKAPADRMNVWETK---FRAALVNNYGASGSNASMVLTE----------------------------------------------------PFWLCGLDDQSLRRYSKAYL----------------------------NLAFNLARQSNRALDRGWIFSSVDE-L------------VVLCFGGQISTFVGLDRHLYEAMAVLRR----------------------------HLDGVD-SIYPSIFERTPIRNIVKLQTVLFAIQYACSRSWIDSGLQPSAVVGHSFGELTALCISRVLSIEDTLKLIVGRAGLIQDAWGPEKGAMMAVE-AEFA-------VACYNGPKSFTLAG-IRAKKLNVTNAFHCALVDPLTFREP-TIPMERA---FVPDHMRMPVFFSHAVQRLAKRYPE-AVFLEAGSCSTITTMASRAL---------FQAINI---WNNLVDATVNLWKAGLSVQFWA-HLLLPPYQFDE-SSHWLE--EGE---------KLFL-ARFRVNTYDQFIAGH-IIAQTAPICPSIVQLDMVVEAVRS-----PQIENQSPL-------E-------------TTGRIYFC---ELARLERLI-GHQRYLEMMRS-VDEILSH--RNIYRIFSEIVEY-SEDYRGLQKLVGQGN--QSAGYV--------TSND-AYLTEAICQVGGIWVNCMT---GMFLANGIE----KLYQ-----------HVLA-SD-KFLTDVFVYDALVEAILGISFVKVAKTTMQKLLMR-----------------------------------PR------------LAELEILADLGIDSLLGMEMAHEIEAAFEITLP--------------------------------------------------------------------------------------------------------------------------------PMQTQMCTLEAFEELGVPLHDAKPGQKFLREHSRLVAYLYKMLE----RTALFPDKLTFYTGSNLAQVLLGDGIKLVFGTAHGRELVSGLYGEWPLNKQFLDR--PLKILEMGAGTAGTTLVPLLASLDVP-----VEYTFTDLAPSFVAAARKKFPFMRYRTHDIEKLVGTQHIIIASNAVHATHSLNMRKLLRPDGCLLMLEMTDTMYWVDMIFGLFEGWWFFDDGRTHTWQLGYGHVDWTDAKRPENRVEKLIIA-----------------------------------------------------------------------------------------------------------SLGSHIARPDVARVVCLNR-------QKGI-------ET-RP--L--ATHIVHNAWLMNFKGQLQMMRNLLDVA-------------------------------------------VPEERM-TVLPTGYGDAKYICELMLDETLHRYPARFRAMVVRPGQVAGSSTSGYWNPMEHLSFMVKSSQTDWTPVDTV----------ATYHIENPVR-------------------NP--NFVRMSCGGLLLDTTRA------------------REHS------------------------------------------------------------------------------------------------------------------------------------------------KTL------------------------------IG-FLTPWKYLSMRRKMFVGLLWGAA--------------------------------------------------------
>FGENESH:JMQE01001196.1| Hypocrella siamensis strain MTCC 10142
-------------QSNGLSG-----------FGSLAL--SLP------QK--------------LPNTLLIPLVIIAQLTDYT-----------------LGLCTGLLSAA---GAAAVRLGMLVGMAID---------SKSLW---ILHT---------------YVSVHYDTITGLEIDLYGAFHI-FCDSHKAFQLPNA-L---------------HALRSILVEPPRWIT-------------FGHESSVPQS-------------------------------------------------IAVVGMSCKVAGADDVNKFWDLLVAGESQHGDIGSSS--RICFQDGQFRSA--N--RRKWFANLLRDPDQFDHRFFKKTARESASMDPQQRQLLQVAYQAIEQSGYF--------IGCFVGLCLSDYENNVACHAANAFTATGNLQGFVAGKVSHFFGWTGPALTLDTACSSSLVAVHQACRSILSGECS-AALAAGTHIMTSASWFQNLAAGSFLSPTGQCKPFDANADGYCRGEGVGAVFLKRLSDAVQDGDAILGVIAATAVQQNENCTPIFVPNVPSLGDLFTARVRPSQISVVEAHGTGTAVGDPAEYGSIRSVLGG--------RLMVSSVKGLVGHLECTSGIISLIKVLLMLNRRTLPPQASFRQLNPALKADSDNMYIWDND---FRVSLINNYGASGSNASLVVIQ----------------------------------------------------PFWLCGNDKSSLRRYASAFI----------------------------SISFNSAHQSNRSLSQGLVFTSVQE-L-ESLTP------VILCFGGQISKFVGLDPQVYASLAVLRK----------------------------HLDQVD-SIFPSIFQRTAITDTVLLQTVLFATQYACAKCWMDCGVQPVALVGHSFGELTALCISQALTLEDAVAMIIFRAKIVRDEWGADQGSMMAIE-GNLG-------VACYNGPRSFTLAG-FKSKRLDVTNAFHSALVDPLVFQKP-LIHLERA---FVAEHLRNPVYFHHAVERLARKYAS-CIFLEAGTNSTITNMAERAL---------FQGLNI---WDRLVDRTVSLWREGLNVQHWA-KLMLPPYQFDPNARHWLD--------------KLLF-ARFRVDTYLKLLSGH-LTLETAPICPATVQIGFVIEALGT-----PQIDFVSPV-------E-------------TTGRVSFS---QLLLFERLF-SHDRAARLLQS-VDEVLGS--RTIYRVFAEIVNY-GDEFRGMQKLVHRGE--ESAGHI--------VF-D-AHLADTFCQFGGLWANCLT---EVYLATRID------------S-E----HVFA-SD-RSVSDVFVFDALLEVALGITYAKIPQKSMTSLLLR--DPEWL------------------------------------------VANLEILADLGIDSLTGMELINEIEKALKVKLP--------------------------------------------------------------------------------------------------------------------------------PLQNRLATLEAFEELGANFGNSRPGERLSREHQKLVNHLYRMLE----RTAMFPDQLIFYAGVNLKRVLSGDGAKLIFGTSQGRSLVSAWYAEWPLNALFLKQ--PLRIMEMGAGTGGTTLLPLLAQLKIP-----IEYTFSDLGPSFVAAARKTWPWMKFRLHNIEKLLGTQHLVIASNAIHATRSLNVRKALRPDGFLLMHEMTRSPFWVDLIFGLFEGWWLFDDGRKCTWELGYGYVDWTGGERPEGDIEKLILA-------PET-------------------------------------------------------------------------------------------------NLGAHLVRRDVGRVICLNRGG-----QKGF-------ET-HSS-L--VTHILHNAWLMHFEPQLRIMGNMLRLA---------------------------SSIATVGHH-P-----VPEERV-SVLPTGYGDAKYICERMLDATLHRFPARFRATAVRLGQIAGSRADGHWNSTEHVPFLIKSSQTDWTPADDV----------AIYHVENPIRDA-----------------NP--NFIRMSCGGLLLGTARA------------------RKHS------------------------------------------------------------------------------------------------------------------------------------------------ATM------------------------------TG-F------------------------------------------------------------------------------
>gi|443286737|gb|AGC79959.1| polyketide synthase 6 [Leptosphaeria maculans]
-------------------------------FGSLSL--QLP------RE--------------LPNSVLIPLVVIDQLSQYA-----------------LGLCTGILSAS---GAAAVRLGLLIGLVVD---------WRSLW---ILET---------------YVSVYYDTITGLVIGLYGAFHS-FCEAHAEFQFRGE-------------VQWVHALQQILVEPAPWFT------DCDSI--FGSERSVPLS----------------------DQARDQARDQAQRR-------------IAVVGMACKTAGADDVDEFWELLVKGQSQHRDITTSA--RFSFDDTPFRTTGGH--QRKWFANLLQGHDQFDHRFFKKSARESAAMDPQQRQLLQVAYQAAEQAGYF--------IGCFVGVCVGDYASNAACHAANAFTATGNLQGFVAGRLAHFLAWTGPALTIDTACSSSLVAVHQACNALLAGECN-AALAGGTHVMTTAAWFQNLAAGSFLSRTGQCRPFDAAADGYCRGEGVGAVLLKKLSQAMADGDPVLGVIGATAVQQNQNGTPLFVPNTPSLSALFAAHVTPACISVVEAHGTGTAVGDPAEWASIRQVLAG--------RLMVSSTKGLVGHLECTSGIISLVKVLLMLNKRVLPPQASFDTLHPALHAPSDHMFVWAAD---FRVALVNNYGASGSNASLVVMQ------LDTVGRAPVPATATATATATATATATATATATATA-----------PFWLSGLDASSLGRRAQAFL-----------------PSASPSVSS--SLSYHLARQSDRTLEQCITFTNLTE-L--GITP------IVLCFGGQLSTHIGLDPDVYNSVGLVRR----------------------------HLDHVD-SIFPAIFQRDRVADTVQLQTMLFALQYACAQAWMDSGIRPTVLVGHSFGELTALCTAGVLSLEDTVKMIARRAAIVRDSWGPDQGAMMAVQ-GDLG-------IACFNGPRSFTIAG-IKSRRLNVTNAFHSVLVEPLVFRKP-VIPLERA---SIAHHMREPVYFHHALERIIHRNPL-HLFLEAGTNSTITAMASRAL---------FHGLNI---WNKLTETTMSLWKAGMTVQHWA-HLLLPPYQFDPNARHWMD--------SKDLDSKLFF-AQFLINTYNSLLSGH-LTIQTAPICPATIQISFVIEAIGT-----PQMQYRSPV-------E-------------TTGKIVFG---QIVHFERLF-GHHRAVNLLQS-VDEILTN--RNIYRIFSEIVEY-GEEYRGLQKMVAKGH--DSAGHV--------VA-D-AHLADTFCQLGGLWVNCMT---DVYLANSID-TPG--------STE----HVFA-SD-KSVTDVFVFDALVEVILGITYVKIPKQSMQKMLTR--EPGWL--------------------------QI--------------IADLKILADLGIDSLAGMQMVHEIEAALQVTLP---------------------------------------------------------------------------------------------------------------T----------------PLQNELATLEAFDGLGAGLRHARPGERLSRDHASFVDYLYDMLE----RTALFPDELTYYAGKHLQQVLSGSGVKLIFGTAEGRKLVSTFYGEWPLNTQFFTR--PLRILEMGAGTGGTTVVPLLAQLQMP-----IEYTFTDLAPSFVGAARKKWPWMRFRVHNINKLVNSQHFVLASNAIHATSSINVRKFLRSDGFLLMGEMTRTPYWVDIIFGLFEGWWLFDDGRRHTWELGYGRVDWTEGMRPETEIEKLILALSGFNFGPTA-------------------------------------------------------------------------PND---------------------GLGAHLVQPEVERVICLNR-------QKGI-------AA-EPS-L--GTHIIHNAWLMHFNPQLQIMSHLLHFA---------------------------SSIATIGYH-P-----VPESRV-SVLPTGYGEAKYICERMLDATLHLHPTRFRAAALRLGQIAGSARNGHWNPMEHVSFLVKSSQTNWTTADDV----------PIYHVENPVRDG-----------------NP--HFVRMSCGGLLMGTRGA------------------RGHS------------------------------------------------------------------------------------------------------------------------------------------------ATL------------------------------MG-F------------------------------------------------------------------------------
>gi|729190125|emb|CEJ81468.1| hypothetical protein VHEMI01590 [Torrubiella hemipterigena]
-------------------------------FGSLAL--DLAA---------------------LSNKLLVPLVVLYQLESYA-----------------LGFCTGLLGAA---GSNAIRLGMLVGTIAD----PIS--ARSIW---ILPS---------------YISVQYDTITGIEIGLRGRYH--FCATHPAFQLQDA-T---------------HALRSILVDQSLWIKD------------TGYERAIPPS-------------------------------------------------IAVVGMSCKTAGADNIDEFWEVLSTGKSQHREIKP-DDKRFSFK-TLFREV-----KRKWFGNFIDDVDCFDHKFFKTSPRESATTDPQQRHLLQVAYQAVEQSGYF--------IGCYIGLCGTDYENNIACHPANAFAATGNLEAFAAGKVSHYFGWTGPAMVVDTACSSSAVAIDMACKSILSGQCA-AALAGGTAIMTSPYRFQNLAGASFLSQTGQCKPFDSKADGYCRGEGVGAVFLKKMSTALADGDQIFGVIAASGVQQNQNCTPIFVPNSPSLSDLFRAHVDASQVGVVEAHGTGTAVGDPAEYESVKQVLAV--------RLVLGSVKGFIGHTEPTSGVLSLIKILLMMHHGKIPAQASHQTLNPTIKAKS--IVVWDSE---FKAALINNYGASGSNASMVVLQ--------------------------------------------------LAPFWITSLDESGQKRKARAWL--------------------------IQSLSYNLGRQSNRHLPHSLMFSSFAQ-L------------VVLCFGGQVSTFVGLDKDLYHRVPLLRG----------------------------HLQAVD-SIFPDIFQQEAFDDPVRLQVALFAMQYACAKSWIDSGIKPGALIGHSFGELTALCVSGTLSLNDTIKAIVARAGLVRHSWGEDKGAMMAVE-GSLE-------IACYNGPTSFTIAG-MRTKRLNVTNAFHCNLVEPVTFQRP-QIHLEHA---FFAQHMRSPVFFNHALARLQKKYPA-AVFLEAGSNSTVTNMASRAL---------FHALNL-TAWNQLVDATIGLWRDGLHIQFWTRHLLLPPYSFDK-SKHWLE---------------V---PKYQINTYQKLVSGH-IFASTAAICPATVQFDFVIEAIRS-----PQLKCQTPL-------EH------------TTGFISLL---EFDRLSRLV-SHKQAHDMLYGAVDEVLSN--RTIYRMFVDVVDY-TEEYQGIQKLCSLGD--TSAGLV--------SG-D-PFVADYFCQVAGIWATCMT---DMYVCNGVT-------------------HVLA-DA-RIVSDIFVFDALYEVVTGLSYYKVPRASMSKLLTR-------------------------------------------------VAELEILADLGIDSLLGMELCSEIASTFQVSIP--------SV----------------------------------------------------------------------------------------------------------------------PLQTQFCTLDALDELGHSVRNATPGQVIERQHGRLVDALYAMLD----RTTLYPGELTMRTGGRLADVLRGDGIKLIFGSAEGRKMVSHFYADWPLHRQFITR--VLRILEMGAGTGGTTLLPILAAAGIP-----VEYTFTDLAPSFTAAARKTFPFVKFRTHNIEDLIGTQHVIVSSNAVHATRDLNIRKALRNDGMLLLVEMTSRVWWMDLVFGLFEGWWLFDDGREYQWSLGYGLVDWTDGARPENKLERLIVA-----------------------------------------------------------------------------------------------------------SLGAHLVREDVREVVCLNR--GY---QKKI-------AT-KP--L--ATHIIHNAWLMNFQPQLQIMKNMIGLA---------------------------SSIAAVGHW-P-----APESRL-SVLPIGYGDAKHVCERMLDATLHQHPDRFRIMVVRPGQIAGHSTSGYWNTAEHISFLIKSSQFHWAPVDGV----------AVYHIDNPQR-------------------NP--EFLHMSTGTLILGTDEA------------------CRHS------------------------------------------------------------------------------------------------------------------------------------------------PTL------------------------------RG-F------------------------------------------------------------------------------
>FGENESH:AFRD01000108.1| Periglandula ipomoeae IasaF13 contig00108
-------------------------------FGPLAL--SIPV---------------------LTNKILIPLVISDQLTQYY-----------------LGFCTGLLSSS---GAAAIRLG-------------------------IIDT---------------YISVNYDTITGLEIGLCGRYH--FCDDRLDLQLGEC-S---------------HVIRSVLLQRSDWFKN------------FGSERCLPPS-------------------------------------------------IAVVGMSCKVAGADDLEAFWEVLVAGKSQRREVPA-E--RFTFE-TAFRDI-----SRKWFGNFITGHDMFDNKFFKTSPREAATTDPQQRQLLQVAYQAVEQSGYF--------VGCYIGLCGTDYENNIACHPANAFCATGNLKGFAAGKISHYFGWTGPAFVVDTACSSSAVAIHQACRAILSGECT-AALAGGTHIMTSPYRFQNLAGASFLSTTGQCKPFDSKADDYCRGNGVAAVFLKKLSTTIKDGDQVLGVIASTGVQQNRNCTPIFVPNLPSLSNLFQADLEANAITVVEAHGTGTAVGDPAEYDSIRQVLGG--------RLVLGSAKRFIGHTEPVSGVFSLIKVLLMMNKGYAPPQANFTTLNPNIKAPSDNIIIWTAS---FKAALINNYGASGSNASIILTQ----------------------------------------------------PFWLCGMDDASLSRYATAYIEE--------------------------HLSFHLARQSNRWLPRKSVFTSLAE-L------------VVLCFGGQISTFIGLDRDLYNNVRLLLQ----------------------------YLNTVD-SIFPDIFHREPIQDVVKLQTMLFACQFATARCWIDSGVQPVTLVGHSFGELTALCISGILSLKDALTAIIRRARLVRDEWGDEKGSMLAVE-TDLG-------IACYNGPKSFTVAGELRSKRLNVSNAFHCNLVDNLSFRTP-KIAVEHS----------------------------------TSSNSTVTNMASRAL---------FQGINI-AGWNNLVDATTNLWKEGFNVALWA-HLFLPPYQFDR-VRHWME---------------VFA-ARFKINTYDRLVSGH-VFAQTAAICPATVQLDFVIEAIFD-----PQLQCQLPV-------EK------------TTGTIKFA---ELSRLERLV-GGQQTMDLLNN-AEEVLLN--KSIYRIFADIVDY-TEDYRGVQKLVSLGE--RLAAHV--------VT-D-AHLADCLCQVAGIWANCMN---DMYVCNGMD-------------------NVVA-SE-KIISDIFAFDSLVEVITGISYVKVTKTSMSKVLSR-------------------------------------------------ISELDILADLGIDSLLGMELAHEVDSAFSISIP--------------------------------------------------------------------------------------------------------------------------------PLQTQLCILDALDELGHGVRHAAAGSPVFREHTRLVDALYTMLE----RTNLFPDKLTYYAGSQLADVLRGNGIKLIFGCPEGRDMVSRFYAKWPLHQQFIRK--PLRILEMGAGTGGTTLLPILAEAGTP-----VEYTFTDLAPSFVAAARKTFPFMKFRTHDISDLIGTQHIIIASNAVHATPNLNMRKALRDDGMLLMVEMTGRVWWMDLVFGLFEGWWLFDDGRE---------------------------------------------------------------------------------------------------------------------NVTVDA------------SLGAHIVRPDVKEVICLNR-------QKGL-------ET-KP--L--VTHIVHNVWLMNFESQLRIMQNMIHLA---------------------------SSIAAVGHW-P-----VPEERM-SVLPIGYGDAKHTCELMLDRTLHLHPDHFRVTVVRPGQITGSSLSGYWNSMEHVPFLIKSSQSKWAPVDAV----------PIYHIDNPKR---------------FDCP--------------------S------------------CLH----------------------------------------------------------------------------------------------------------------------------------------------------------------------------------VGRF------------------------------------------------------------------------------
>gi|629691199|ref|XP_007810891.1| polyketide synthase, putative [Metarhizium acridum CQMa 102]
-------------------------------FGSLPL--ELPS---------------------LPNKLLVPLATIDQLTQYI-----------------LGFCTGLLSAS---GASAIRLAVAVGAIAD-------QPTRCLW---IIDT---------------YISVNYDTVTGLEIGLRGRYH--LCDDRPEFQFRDC-L---------------HVLRSIILEPPNWYKE------------FGPERPLPPS-------------------------------------------------IAVVGMSCKVAGADDLEEFWEVLSSGKSQHKEVPS-D--RFTFE-TAFRDM-----KRKWFGNFIRGHDEFDNKFFKTSPREAATTDPQQRQLLQVAYQAVEQSGYF--------VGCYIGLCGTDYENNIACYPANAFCATGNLEGFAAGKISHYFGWTGPAFVVDTACSSSAVAIHQACRAILSGECS-AALAGGTHVMTSPYRFQNLAGASFLSTTGQCKPFDSKADGYCRGDGIGAIFLKKLSVAIADGDQVLGVIAATGVQQNRNCTPIFVPNSPSLSDLFRANLEPEAITVVEAHGTGTAVGDPAEYESVRQVLGG--------RLVLGSVKGFIGHTEPVSGVLSLIKVLLMMNKGYIPPQASFETINPNIKAPSDKIVIWNAE---FKAALINNYGASGSNASMVLTQ-----L----------------------------------------------PFWLCGLDDSSVRRYATAYI----------------------------DVSFNLARKTNWTLARNSIFSSLVE-L------------VVLCFGGQISTFVGLDKELYDRVKILRQ----------------------------HLDAVD-TIFPDIFHREPVKDTVKLQTILFAIQYASAKCWIDSGVKPVALVGHSFGELTALCVSGILTMEDCLKAVIKRATLVRDFWGAEKGAMMAIE-ADLE-------IACYNGPRSFTLAGEIRSKRLNVTNSFHCSLVDNLAFQKP-TIPLEHA---FFAKHLRSPVFFDRALKRITSRHPS-CVFLEAGSNSTVTNMAARAL---------FQGVNI-TAWNNLVDCTLSLWKEGLDIGFWS-HLLLPPYQFEQ-AKHWME---------------LFA-GRFRINTYERLVSGH-VFAETAAICPATVQLDFVIEAIRS-----PQLQCQLPV-------DK---------K--TTGTLRFV---EFSRLQRLV-GSRQCLELLNS-VEEVLLN--RSIYKIFAEIVNY-TDDYRGVQKLVSRGN--QSAAHV--------VT-D-AHLADCLCQVAGIWANCMT---DMYVCNGME-------------------NVLA-SE-KILSDIFAFDALVEVITGISYVKVSRASMSKVLSR-------------------------------------------------ISELEILADLGIDSLLGMELAHEVDSAFKINIP--------------------------------------------------------------------------------------------------------------------------------PMQTELCTLDALDDLGYSVRNAPAGSSITREHSRLVDALYAMLE----RTGLFPDKLTYYAGSRLADVLRENGIKLIFGCTEGRDLVSRFYAEWPLHRQFVRR--PLKILEMGAGTGGTTLLPILAEVNLP-----VEYTFTDLAPSFVAAARKTFPFMKFRQHDISNLIGTQHLIIASNAVHATPNLNIRKALREDGMLLLVEMTGRVWWMDLVFGLFEGWWLFDDGREYQWELGYGVVDWTDGARPENKLERLIIA---------------------------------------------------------------------------------------------DG------------SLGAHIVRLDVREVVCLNR-------QKGL-------ET-KQ--L--VSHIIHNAWLMNFEPQLRIMKNMIHLA---------------------------SSVAAVGHW-P-----VPEERM-SVLPIGYGDAKHTCEKLLDQTLHLFPERFRVTVVRPGQIAGSSSSGYWNSMEHVPFLIKSSQTNWAPVDAV----------PVYHIDNPKR-------------------NP--DFVHMSCGAMVLGTDKA------------------CEHS------------------------------------------------------------------------------------------------------------------------------------------------VTL------------------------------VG-F------------------------------------------------------------------------------
>gi|629728817|ref|XP_007824114.1| polyketide synthase [Metarhizium robertsii ARSEF 23]
-------------------------------FGSLPL--ELPS---------------------LPNKLLVPLATIDQLIQYM-----------------LGFCTGLLSSS---GSSAIRLAVAVGAVAD-------QPTRCLW---IIDT---------------YISVNYDTVTGLEIGLRGRYH--FCDGRPEFQFRDC-L---------------HVLRSIILEPPSWYKE------------FGPERPLPPS-------------------------------------------------IAVVGMSCKVAGADDLEEFWEVLSSGKSQHKEVSS-E--RFTFE-TAFRDM-----KRKWFGNFIRAHDKFDNKFFKTSPREAATTDPQQRQLLQVAYQAVEQSGYF--------VGCYIGLCGTDYENNIACYPANAFCATGNLEGFAAGKISHYFGWTGPAFVVDTACSSSAVAIHQACRAILSGECS-AALAGGTHIMTSPYRFQNLAGASFLSTTGQCKPFDSRADGYCRGDGVAAIFLKKLSVAIADGDQVLGVIAATGVQQNQNCTPIFVPNSPSLSDLFRANLEPEAITVVEAHGTGTAVGDPAEYESVRRVLGG--------RLVLGSVKGFIGHTEPVSGVLSLIKVLLMMNKGYIPPQASFETINPNIKASSDKIVIWNAD---FKAALINNYGASGSNASMVLTQ-----I----------------------------------------------PFWLCGLDDSSVRRYATAYI----------------------------DVSFNLARKTNRSLARSSIFSSLGE-L------------VVLCFGGQISTFVGLDKELYDRVKILRL----------------------------HLDAVD-SIFPDIFHREPVKDTVKLQTILFAIQYASAKCWIDSGVKPVALVGHSFGELTALCVSGILTLQDCLKAVIKRATLVRDFWGAEKGAMMAIE-ADLD-------IACYNGPRSFTLAGEIRSKRLNVTNSFHCSLVDNLSFQKP-TIPLEHA---FFAKHLRSPVFFDRALKRITSKHPS-CVFLEAGSNSTVTNMASRAL---------FQGVNI-TAWNNLVDSTLSLWKEGLTMGFWS-HLLLPPYQFEQ-AKHWMD---------------LFA-GRFRINTYERLVSGH-VFAETAAICPATVQLDFVIEAIRS-----PQLQCQLPV-------DK---------K--TTGTLRFV---EFSRLQRLV-GSRQCLELLNS-VEEVLLN--RSIYKIFAEIVNY-TDDYRGVQKLVSRGN--QSAAHV--------VT-D-AHLADCLCQVAGIWANCMT---DMYVCNGME-------------------NVLA-SE-KILSDIFAFDALVEVITGISYVKVSRASMSKVLSR-------------------------------------------------ISELEILADLGIDSLLGMELAHEVDSAFKINIP--------------------------------------------------------------------------------------------------------------------------------PLQTELCTLDALDDLGYSVRNAPAGSSITREHSRLVDALYAMLD----RTSLFPDKLTFYAGSRLADVLRENGIKLIFGCTEGRELVSRFYAEWPLHRQFVRR--PLKILEMGAGTGGTTLLPILAEANIP-----VEYTFTDLAPSFVAAARKTFPFMKFRQHDISNLIGTQHLIIASNAVHATPNLNIRKALREDGMLLLVEMTGRVWWMDLVFGLFEGWWLFDDGREYQWELGYGVVDWTDGARPENKLERLIIA---------------------------------------------------------------------------------------------DG------------SLGAHIVRPDVREVVCLNR-------QKGL-------ET-KE--L--VTHIVHNAWLMNFEPQLRIMRNMVYLA---------------------------SSVAAVGHW-P-----VPEERM-SVLPIGYGDAKHTCEKLLDRTLHLFPGRFRVTVVRPGQIAGSSSSGYWNSMEHVPFLIKSSQTDWAPVDAV----------PVYHIDNPKR-------------------NP--DFVHMSCGAMVLGTDKA------------------CEHS------------------------------------------------------------------------------------------------------------------------------------------------VTL------------------------------AG-F------------------------------------------------------------------------------
>gi|770394861|gb|KJK80838.1| hypothetical protein H634G_03987 [Metarhizium anisopliae BRIP 53293]
-------------------------------FGSLPL--ELPS---------------------LPNKLLVPLATIDQLIQYM-----------------LGFCTGLLSSS---GSSAIRLAVAVGAVAD-------QPTRCLW---IIDT---------------YISVNYDTVTGLEIGLRGRYH--FCDGRPEFQFRDC-L---------------HVLRSIILEPPSWYKE------------FGPERPLPPS-------------------------------------------------IAVVGMSCKVAGADDLEEFWEVLSSGKSQHKEVSS-E--RFTFE-TAFRDM-----KRKWFGNFIRGHDKFDNKFFKTSPREAATTDPQQRQLLQVAYQAVEQSGYF--------VGCYIGLCGTDYENNIACYPANAFCATGNLEGFAAGKISHYFGWTGPAFVVDTACSSSAVAIHQACRAILSGECS-ASLAAGTHIMTSPYRFQNLAGASFLSTTGQCKPFDSRADGYCRGDGVAAIFLKKLSVAIADGDQVLGVIAATGVQQNQNCTPIFVPNSPSLSDLFRANLEPEAITVVEAHGTGTAVGDPAEYESVRRVLGG--------RLVLGSVKGFIGHTEPVSGVLSLIKVLLMMNKGYIPPQASFETINPNIKASSDKIVIWNAD---FKAALINNYGASGSNASMVLTQ-----T----------------------------------------------PFWLCGLDDSSVRRYATAYI----------------------------DVSFNLARKTNRSLARSSIFSSLGE-L------------VVLCFGGQISTFVGLDKELYDRVKILRQ----------------------------HLDAVD-SIFPDIFHREPVKDTVKLQTILFAIQYASAKCWIDSGVRPVALVGHSFGELTALCVSGILTLQDCLKAVIKRATLVRDFWGDEKGAMMAIE-ADLD-------IACYNGPRSFTLAGEIRSKRLNVTNSFHCSLVDNLSFQKP-TIPLEHA---FFAKHLRSPVFFDRALKRITSKHPS-CVFLEAGSNSTVTNMASRAL---------FQGVNI-TAWNNLVDSTLSLWKEGLTMAFWS-HLLLPPYQFEQ-AKHWMD---------------LFA-GRFRINTYERLVSGH-VFAETAAICPATVQLDFVIEAIRS-----PQLQCQLPV-------DK---------K--TTGTLRFV---EFSRLQRLV-GSRQCLELLNS-VEEVLLN--RSIYKIFAEIVNY-TDDYRGVQKLVSRGN--QSAAHV--------VT-D-AHLADCLCQVAGIWANCMT---DMYVCNGME-------------------NVLA-SE-KILSDIFAFDALVEVITGISYVKVSRASMSKVLSR-------------------------------------------------ISELEILADLGIDSLLGMELAHEVDSAFKINIP--------------------------------------------------------------------------------------------------------------------------------PLQTELCTLDALDDLGYSVRNAPAGSSITREHSRLVDALYAMLE----RTSLFPDKLTFYAGSRLADVLRENGIKLIFGCTEGRELVSRFYAEWPLHRQFVRR--PLKILEMGAGTGGTTLLPILAEANIS-----VEYTFTDLAPSFVAAARKNFPFMKFRQHDISNLIGTQHLIIASNAVHATPNLNIRKALRDDGMLLLVEMTGRVWWMDLVFGLFEGWWLFDDGREYQWELGYGVVDWTDGGRPENKLERLIIA---------------------------------------------------------------------------------------------DG------------SLGAHIVRPDVREVVCLNR-------QKGL-------ET-KE--L--VTHIVHNAWLMNFEPQLRIMRNMIYLA---------------------------SSVAAVGHW-P-----VPEERM-SVLPIGYGDAKHTCEKLLDRTLHLFPGRFRVTVVRPGQIAGSSSSGYWNSMEHVPFLIKSSQTDWAPVDAV----------PVYHIDNPKR-------------------NP--DFVHMSCGAMVLGTDKA------------------CEHS------------------------------------------------------------------------------------------------------------------------------------------------VTL------------------------------AG-F------------------------------------------------------------------------------
>gi|672385889|gb|KFG87975.1| putative polyketide synthase [Metarhizium anisopliae]
-------------------------------FGSLPL--ELPS---------------------LPNKLLVPLATIDQLIQYM-----------------LGFCTGLLSSS---GSSAIRLAVAVGAVAD-------QPTRCLW---IIDT---------------YISVNYDTVTGLEIGLRGRYH--FCDGRPEFQFRDC-L---------------HVLRSIILEPPSWYKE------------FGPERPLPPS-------------------------------------------------IAVVGMSCKVAGADDLEEFWEVLSSGKSQHKEVSS-E--RFTFE-TAFRDM-----KRKWFGNFIRGHDKFDNKFFKTSPREAATTDPQQRQLLQVAYQAVEQSGYF--------VGCYIGLCGTDYENNIACHPANAFCATGNLEGFAAGKISHYFGWTGPAFVVDTACSSSAVAIHQACRAILSGECS-AALAGGTHIMTSPYRFQNLAGASFLSTTGQCKPFDSRADGYCRGDGVAAIFLKKLSVAIADGDQVLGVIAATGVQQNQNCTPIFVPNSPSLSDLFRANLEPEAITVVEAHGTGTAVGDPAEYESVRRVLGG--------RLVLGSVKGFIGHTEPVSGVLSLIKVLLMMNKGYIPPQASFETINPNIKASSDKIVIWNAD---FKAALINNYGASGSNASMVLTQ-----I----------------------------------------------PFWLCGLDDSSVRRYATAYI----------------------------DVSFNLARKTNRSLARSSIFSSLGE-L------------VVLCFGGQISTFVGLDKELYDRVKILRQ----------------------------HLDAVD-SIFPDIFHREPVKDTVKLQTILFAIQYASAKCWIDSGVKPVALVGHSFGELTALCVSGILTLQDCLKAVIKRATLVRDFWGDEKGAMMAIE-ADLD-------IACYNGPRSFTLAGEIRSKRLNVTNSFHCSLVDNLAFQKP-TIPLEHA---FFAKHLRSPVFFDRALKRITSKHPS-CVFLEAGSNSTVTNMAGRAL---------FQGVNI-TAWNNLVDSTLSLWKEGLTLAFWS-HLLLPPYQFEQ-AKHWME---------------LFA-GRFRINTYERLVSGH-VFAETAAICPATVQLDFVIEAIRS-----PQLQCQLPV-------DK---------K--TTGTLRFV---EFSRLQRLV-GSRQCLELLNS-VEEVLLN--RSIYKIFAEIVNY-TDDYRGVQKLVSRGN--QSAAHV--------VT-D-AHLADCLCQVAGIWANCMT---DMYVCNGME-------------------NVLA-SE-KILSDIFAFDALVEVITGISYVKVSRASMSKVLSR-------------------------------------------------ISELEILADLGIDSLLGMELAHEVDSAFKINIP--------------------------------------------------------------------------------------------------------------------------------PLQTELCTLDALDDLGYSVRNAPAGSSITREHSRLVDALYAMLE----RTSLFPDKLTFYAGSRLADVLRENGIKLIFGCTEGRELVSRFYAEWPLHRQFVRR--PLKILEMGAGTGGTTLLPILAEANIP-----VEYTFTDLAPSFVAAARKTFPFMKFRQHDISNLIGTQHLIVASNAVHATPNLNIRKALREDGMLLLVEMTGRVWWMDLVFGLFEGWWLFDDGREYQWELGYGVVDWTDGGRPENKLERLIIA----------S---------------------------------------------------------------------------M------DG------------SLGAHIVRPDVREVVCLNR-------QKGL-------ET-KQ--L--VTHIVHNAWLMNFEPQLRIMRNMIYLA---------------------------SSVAAVGHW-P-----VPEERM-SVLPIGYGDAKHTCEKLLDRTLHLFPGRFRVTVVRPGQIAGSSNSGYWNSMEHVPFLIKSSQTDWAPVDAV----------PVYHIDNPKR-------------------NP--DFVHMSCGAMVLGTDKA------------------CEHS------------------------------------------------------------------------------------------------------------------------------------------------VTL------------------------------AG-F------------------------------------------------------------------------------
>gi|743641606|gb|KID72947.1| Beta-ketoacyl synthase, partial [Metarhizium brunneum ARSEF 3297]
-------------------------------FGSLPL--ELPS---------------------LPNKLLVPLATIDQLIQYM-----------------LGFCTGLLSSS---GSSAIRLAVAVGAVAD-------QPTRCLW---IIDT---------------YISVNYDTVTGLEIGLRGRYH--FCDGRPEFQFRDC-L---------------HILRSIILEPPSWYKE------------FGPERPLPPS-------------------------------------------------IAVVGMSCKVAGADDLEEFWEVLSSGKSQHKEVSS-E--RFTFE-TAFRDM-----KRKWFGNFIRGHDKFDNKFFKTSPREAATTDPQQRQLLQVAYQAVEQSGYF--------VGCYIGLCGTDYENNIACHPANAFCATGNLEGFAAGKISHYFGWTGPAFVVDTACSSSAVAIHQACRAILSGECS-AALAGGTHIMTSPYRFQNLAGASFLSTTGQCKPFDSRADGYCRGDGVAAIFLKKLSVAIADGDQVLGVIAATGVQQNQNCTPIFVPNSPSLSDLFRANLEPEAITVVEAHGTGTAVGDPAEYESVRRVLGG--------RLVLGSVKGFIGHTEPVSGVLSLIKVLLMMNKGYIPPQASFETINPNIKAPSDKIVIWNAD---FKAALINNYGASGSNASMVLTQ-----I----------------------------------------------PFWLCGLDDSSVRRYATAYV----------------------------DVSFNLARKTNRSLARSSIFSSLGE-L------------VVLCFGGQISTFVGLDKELYDRVKVLRQ----------------------------HLDAVD-SIFPNIFHREPVNDTVKLQTILFAIQYASAKCWIDSGVKPVALVGHSFGELTALCVSGILTLQDCLKAVIKRATLVRDFWGAEKGAMMAIE-ADLD-------IACYNGPRSFTLAGEIRSKRLNVTNSFHCSLVDNLAFQKP-TIPLEHA---FFAKHLRSPVFFDRALKRITSKHPS-CVFLEAGSNSTVTNMAGRAL---------FQGVNI-TAWNNLVDSTLSLWKEGLTMSFWS-HLLLPPYQFEQ-AKHWME---------------LFA-GRFRINTYERLVSGH-VFAETAAICPATVQLDFVIEAIRS-----PQLQCQLPV-------DK---------K--TTGTLRFV---EFSRLQRLV-GSRQCLELLNS-VEEVLLN--RSIYKIFAEIVNY-TDDYRGVQKLVSRGN--QSAAHV--------VT-D-AHLADCLCQVAGIWANCMT---DMYVCNGME-------------------NVLA-SE-KILSDIFAFDALVEVITGISYVKVSRASMSKVLSR-------------------------------------------------ISELEILADLGIDSLLGMELAHEVDSAFKINIP--------------------------------------------------------------------------------------------------------------------------------PLQTELCTLDALDDLGYSVRNAPAGSSITREHSRLVDALYAMLE----RTSLFPDKLTFYAGSRLADVLRENGIKLIFGCTEGRELVSRFYAEWPLHRQFVRR--PLKILEMGAGTGGTTLLPILAEANIP-----VEYTFTDLAPSFVAAARKNFPFMKFRQHDISNLIGTQHLIVASNAVHATPNLNIRKALREDGMLLLVEMTGRVWWMDLVFGLFEGWWLFDDGREYQWELGYGVVDWTDGGRPENKLERLIIA---------------------------------------------------------------------------------------------DG------------SLGAHIVRPDVREVVCLNR-------QKGL-------ET-KQ--L--VTHIVHNAWLMNFEPQLRIMRNMIYLA---------------------------SSVAAVGHW-P-----VPEERM-SVLPIGYGDAKHTCEKLLDRTLHLFPGRFRVTVVRPGQIAGSSGSGYWNSMEHVPFLIKSSQTDWAPVDAV----------PVYHIDNPKR-------------------NP--DFVHMSCGAMVLGTDKA------------------CEHS------------------------------------------------------------------------------------------------------------------------------------------------VTL------------------------------AG-F------------------------------------------------------------------------------
>gi|743656043|gb|KID83470.1| Beta-ketoacyl synthase [Metarhizium guizhouense ARSEF 977]
-------------------------------FGSLPL--ELPS---------------------LPNKLLVPLATIDQLIQYM-----------------LGFCTGLLSSS---GSSAIRLAVAVGAVAD-------QPTRCLW---IIDT---------------YISVNYDTVTGLEIGLRGRYH--FCDGRPEFQFRDC-L---------------HVLRSIILEPPSWYKE------------FGPERPLPPS-------------------------------------------------IAVVGMACKVAGADDLEEFWEVLSSGKSQHKEVSS-E--RFTFE-TAFRDM-----KRKWFGNFIRGHDKFDNKFFKTSPREAATTDPQQRQLLQVAYQAVEQSGYF--------VGCYIGLCGTDYENNIACYPANAFCATGNLEGFAAGKISHYFGWTGPAFVVDTACSSSAVAIHQACRAILSGECS-AALAGGTHIMTSPYRFQNLAGASFLSTTGQCKPFDSRADGYCRGDGVAAIFLKKLSVAIADGDQVLGVIAATGVQQNQNCTPIFVPNSPSLSDLFRANLEPEAITVVEAHGTGTAVGDPAEYESVRRILGG--------RLVLGSVKGFIGHTEPVSGVLSLIKVLLMMNKGYIPPQASFETINPNIKASSDKIVIWNAD---FKAALINNYGASGSNASMVLTQ-----I----------------------------------------------PFWLCGLDDSSVRRYATAYI----------------------------DVSFNLARKTNRSLARSSIFSSLSE-L------------VVLCFGGQISTFVGLDKELYDRVKILRQ----------------------------HLDAVD-SIFPDIFHREPVKDTVKLQTILFAIQYASAKCWIDSGVRPVALVGHSFGELTALCVSSILTLQDCLKAVIKRATLVRDFWGAEKGAMMAIE-ADLD-------IACFNGPRSFTLAGEIRSKRLNVTNSFHCSLVDNLAFQKP-TIPLEHA---FFAKHLRSPVFFDRALKRITSKHPS-CVFLEAGSNSTVTNMAGRAL---------FQGVNI-TAWNNLVDATLSLWKEGLTMALWS-HLLLPPYQFEQ-AKHWME---------------LFA-GRFRINTYERLVSGH-VFAETAAICPATVQLDFVIEAIRS-----PQLQCQLPV-------DK---------K--TTGTLRFV---EFSRLQRLV-GSRQCLELLNS-VEEVLLN--RSIYKIFAEIVNY-TDDYRGVQKLVSRGN--QSAAHV--------VT-D-AHLADCLCQVAGIWANCMT---DMYVCNGME-------------------NVLA-SE-KILSDIFAFDALVEVITGISYVKVSRASMSKVLSR-------------------------------------------------ISELEILADLGIDSLLGMELAHEVDSAFKINIP--------------------------------------------------------------------------------------------------------------------------------PLQTELCTLDALDDLGYSVRHAPAGSSITREHSRLVDALYAMLE----RTSLFPDKLTFYAGSRLADVLRENGIKLIFGCTEGRELVSRFYAEWPLHRQFVRR--PLKILEMGAGTGGTTLVPILAEANIP-----VEYTFTDLAPSFVAAARKTFPFMKFRQHDISNLIGTQHLIIASNAVHATPNLNIRKALREDGMLLLVEMTGRVWWMDLVFGLFEGWWLFDDGREYQWELGYGVVDWTDGARPENKLERLIIA---------------------------------------------------------------------------------------------DG------------SLGAHIVRPDVREVVCLNR-------QKGL-------ET-KE--L--VTHIVHNAWLMNFEPQLRIMRNMVYLA---------------------------SSVAAVGHW-P-----VPEERM-SVLPIGYGDAKHTCEKLLDQTLHLFPGRFRVTVVRPGQIAGSSSSGYWNSMEHVPFLIKSSQTDWAPVDAV----------PVYHIDNPKR-------------------NP--DFVHMSCGAMVLGTDKA------------------CEHS------------------------------------------------------------------------------------------------------------------------------------------------VTL------------------------------AG-F------------------------------------------------------------------------------
>gi|743672345|gb|KID99274.1| Beta-ketoacyl synthase, partial [Metarhizium majus ARSEF 297]
-------------------------------FGSLPL--QLPS---------------------LPNKLLVPLATIDQLIQYM-----------------LGFCTGLLSSS---GSSAIRLAVAVGAVAD-------QPTRCLW---IIDT---------------YISVNYDTVTGLEIGLRGRYH--FCDGRPEFQFRDC-L---------------HVLRSIILEPPSWYKE------------FGPERPLPPS-------------------------------------------------IAVVGMSCKVAGADDLEEFWEVLSSGKSQHKEVSS-E--RFTFE-TAFRDM-----KRKWFGNFIRGHDKFDNKFFKTSPREAATTDPQQRQLLQVAYQAVEQSGYF--------VGCYIGLCGTDYENNIACYPANAFCATGNLEGFAAGKISHYFGWTGPAFVVDTACSSSAVAIHQACRAILSGECS-AALAGGTHVMTSPYRFQNLAGASFLSTTGQCKPFDSRADGYCRGDGVAAIFLKKLSVAIADGDQVLGVIAATGVQQNQNCTPIFVPNSPSLSDLFRANLEPEAITVVEAHGTGTAVGDPAEYESVRRVLGG--------RLVLGSVKGFIGHTEPVSGVLSLIKVLLMMNKGYIPPQASFETINPNIKASSDKIVIWNAD---FKAALINNYGASGSNASMVLTQ-----I----------------------------------------------PFWLCGLDDSSVRRYATAYI----------------------------DVSFNLARKTNRSLARSSIFSSLGE-L------------VVLCFGGQVSTFVGLDKELYDRVKIVRQHLDAVDSAARSLGGLDKELYGRVKILRQHLDAVD-SIFPDIFHREPVKDTVKLQTILFAIQYASAKCWIESGVRPVALVGHSFGELTALCVSGILTLEDCLKAVIKRATLVRDFWGAEKGAMMAIE-ADLD-------IACYNGPRSFTLAGETRSKRLNVTNSFHCSLVDNLAFQKP-TIPLEHA---FFARHLRSPVFFDRALKRIASKHPS-CVFLEAGSNSTVTNMAGRAL---------FQGVNM-TAWNNLVDSTLSLWKEGLTIAFWS-HLLLPPYQFEQ-AKHWME---------------LFA-GRFRINTYERLVSGH-VFAETAAICPATVQLDFVIEAIRS-----PQLQCQLPV-------DK---------K--TTGTLRFV---EFSRLQRLV-GGRQCLELLNS-VEEVLLN--RSIYKIFAEIVNY-TDDYRGVQKLVSRGN--QSAAHV--------VT-D-AHLADCLCQVAGIWANCMT---DMYVCNGME-------------------NVLA-SE-KILSDIFAFDALVEVITGISYVKVSRASMSKVLSR-------------------------------------------------ISELEILADLGIDSLLGMELAHEVDSAFKINIP--------------------------------------------------------------------------------------------------------------------------------PLQTELCTLDALDDLGYSVRNAPAGSSITREHSRLVDALYAMLD----RTSLFPDKLTFYAGSRLADVLRENGIKLIFGCTEGRELVSRFYAEWPLHRQFVRR--PLKILEMGAGTGGTTLVPILAEANIP-----VEYTFTDLAPSFVAAARKTFPFMKFRQHDISNLIGTQHLIIASNAVHATPNLNIRKALREDGVLLLVEMTGRVWWMDLVFGLFEGWWLFDDGREYQWELGYGVVDWTDGARPENKLERLIIA---------------------------------------------------------------G-----------------------------DG------------SLGAHIVRPDVREVVCLNR-------QKGL-------ET-KQ--L--VTHIVHNAWLMNFEPQLRIMRNMIYLA---------------------------SSVAAVGHW-P-----VPEERM-SVLPIGYGDAKHTCEKLLDQTLHLFPGRFRVTVVRPGQIAGSSSSGYWNSMEHVPFLIKSSQTNWAPVDAV----------PVYHIDNPKR-------------------NP--DFVHMSCGAMVLGTDKA------------------CEHS------------------------------------------------------------------------------------------------------------------------------------------------VTL------------------------------AG-F------------------------------------------------------------------------------
>gi|734660979|gb|KHN98032.1| Beta-ketoacyl synthase [Metarhizium album ARSEF 1941]
-------------------------------FGSLPL--DLPA---------------------LPNKLLVPLATVDQLIQYM-----------------LGFCTGLLSAS---AASAVRLAVAIGAIAD-------QQTRCLW---FIDT---------------YISVKYDTVTGLEIGLRGRYH--LCNERPEFQFCDC-L---------------HVLRSILLEPPNWHKE------------FGPERPLPPS-------------------------------------------------IAVVGMSCKVAGADDLEEFWEVLSSGESQHEEVPP-D--RFTFE-TAFRDA-----KRKWFGNFIRGHDAFDNKFFKISPREAATTDPQQRQLLQVAYQAVEQSGYF--------VGCYIGLCGTDYENNIACHAPNAFCATGNLEGFAAGKVSHYFGWTGPALVVDTACSSSAVAIHQACQAILSGECR-AALAGGTHVMTSPHRFQNLAGASFLSTTGQCKPFDSKADGYCRGDGVAAIFLKKLSAAVADGDEVLGVIAATRVRQNRNCTPIFVPNSPSLSGLFRAKLEPEAITVVEAHGTGTAVGDPAEYEGVRQALGG--------RLALGSVKGCVGHTEPTSGVLSLIKVLLMMNKGLIPPQASFKTINPNVNAACDKIVIWDAS---FKAALINNYGASGSNASVVLTQ-----L----------------------------------------------PFWLCGLDGSSISRYAAAYI----------------------------DMSFNLARKTNRSLPRSLIFSSLGE-L------------VVFCFGGQVSTFVGLDRELYGRVKLLRQ----------------------------HLGAVD-SILPDIFQREPIKDTVKLQTVLFAMQYASARCWIDSGLEPVALVGHSFGELTALCVSGILTLEDCLKAVMRRATLVRDCWGPEKGAMMAVE-ADLE-------IACYNGSRSFTLAGEIRCKRLNVTNSFHCSLVDNLCFRKP-AIRVEHA---FFAEHLRSPVFFDRALRRITKRHPS-CVFLEAGSNSTVTHMAGRAL---------FQGLSI-TAWNNLVDCTLSLWKEGVDAAFWS-HLLLPPYQFEQ-AKHWME---------------LFA-VRFRINTYKRLVSGH-IFAETAAICPATVQLDVVIEAIRS-----PQLQCQLPV-------DK---------K--TTGTLRFV---EFSRLERLV-GSQRCLELLNS-VDEVLLN--KSIYKIFADTVSY-TEDYRGVRKLVSRGN--QCAALV--------VT-D-ARLADCLCQVAGIWANCMT---DMYVCNGMQC------------------HVLA-SE-KILSDIFAFDALVEVITGISYVKVSRASMSKVLAR-------------------------------------------------ISELEILADVGIDSLLGMELAHEVDSAFKINIP--------------------------------------------------------------------------------------------------------------------------------PLQTELCTLDALDELGCSVRDSPAGSSVDRQHSRLVDALYAMLD----RTGLFPDELTYYAGSRLADVLRGNGVKLIFGCSQGRDLVSRFYAEWPLHGQFVRG--PLKILEMGAGTGGTTLLPVLAEVNQP-----VEYTFTDLAPSFVAAARKTFPFVRFRQHDISNLAGTQHLIIASNAVHATPNLNMRRALREDGMLLLVEMTGRVWWMDLVFGLFEGWWLFDDGREYQWELGYGIVDWTDGVRPENKLERLIIA---------------------------------------------------------------------------------------NA----HG------------SLGAHVVRSDVSQVVCLNK-------QKGL-------ET-RP--L--VTHIVHNAWLMNFEPQLRIMRNMTHLA---------------------------SSVAAVGHW-P-----VPEDRV-AVLPIGYGDAKHVCEKLLDQTLHLCPDRFRVTVVRPGQIAGSTGSGYWNTREHVPFLIKSSQTDWAPVDAV----------PVYHIDNPSR-------------------NP--DFVHMSCGVMVLGTDKA------------------CEHS------------------------------------------------------------------------------------------------------------------------------------------------ATL------------------------------VG-F------------------------------------------------------------------------------
