# Supplementary material for: Secondary metabolite gene clusters in the entomopathogen fungus Metarhizium anisopliae: genome identification and patterns of expression in a cuticle infection model
Source: BMC Genomics. 2016 Oct 25;17(Suppl 8):736. doi: 10.1186/s12864-016-3067-6 (PMC5088523; doi:10.1186/s12864-016-3067-6)
Supplement: Additional file 6: — Nucleotide alignment for the tef1 gene. (FASTA 40 kb) [file 12864_2016_3067_MOESM6_ESM.fasta]

>296142784|ref|NM_001178466.1|_Saccharomyces_cerevisiae_S288c_translation_elongation_factor_EF-1_alpha__TEF2___partial_mRNA
ATGGGT---------A---AAGAGAAGTCTCACATTAACGTTGTCGTTATC---G-----
------------------------------------------------------------
----------GTCATGTCGATTCTGGTAAGTCTACCACT---------------------
---ACCGGTCATTTGATTTACAAGTGTGGTGGTATTGACAAGAGAACCATCGAAAAGTTC
GAAAAGGAAGCCGCTGAATTAGGTAAGGGTTCTTTCAAGTACGCTTGGGTTTTGGACAAG
TTAAAGGCTGAAAGAGAAAGAGGTATCACTATCGATATTGCTTTGTGGAAGTTCGAAACT
CCAAAGTACCAAGTTACCGTTATTGATGCTCCAGGTCACAGAGATTTCATCAAGAACATG
ATTACTGGTACTTCTCAAGCTGACTGTGCTATCTTGATTATTGCTGGTGGTGTCGGTGAA
TTCGAAGCCGGTATCTCTAAGGATGGTCAAACCAGAGAACACGCTTTGTTGGCTTTCACC
TTGGGTGTTAGACAATTGATTGTTGCTGTCAACAAGATGGACTCCGTCAAATGGGACGAA
TCCAGATTCCAAGAAATTGTCAAGGAAACCTCCAACTTTATCAAGAAGGTTGGTTACAAC
CCAAAGACTGTTCCATTCGTCCCAATCTCTGGTTGGAACGGTGACAACATGATTGAAG--
----------------------CTACCACCAACGCTCCATGGTACAAGGGTTGGGAAAAG
GAAACCAAGGCCGGTGTCGTCAAG------GGTAAGA-----------------------
-CTTTGTTGGAAGCCATTGACGCCATTGAACAACCATCTAGACCAACTGACAAGCCATTG
AGATTGCCATTGCAAGATGTTTACAAGATCGGTGGTATTGGTACTGTGCCAGTCGGTAGA
GTTGAAACCGGTGTCATCAAGCCAGGTATGGTTGTTACTTTCGCCCCAGCTGGTGTTACC
ACTGAAGTCAAGTCCGTTGAAATGCATCACGAACAATTGGAACAAGGTGTTCCAGGTGAC
AACGTTGGTTTCAACGTCAAGAACGTTTCCGTTAAGGAAATCAGAAGAGGTAACGTCTGT
GGTGACGCTAAGAACGATCCACCAAAGGGTTGCGCTTCTTTCAACGCTACCGTCATTGTT
TTGAACCATCCAGGTCAAATCTCTGCTGGTTACTCTCCAGTTTTGGATTGTCACACTGCT
CACATTGCTTGTAGATTCGACGAATTGTTGGAAAAGAACGACAGAAGATCTGGTAAGAAG
TTGGAAGACCATCCAAAGTTCTTGAAGTCCGGTGACGCTGCTTTGGTCAAGTTCGTTCCA
TCTAAGCCAATGTGTGTTGAAGCTTTCAGTGAATACCCACCATTAGGTAGATTCGCTGTC
AGAGACATGAGACAAACTGTCGCTGTCGGTGTTATCAAGTCTGTTGACAAG---ACTGAA
AAGGCCGCTAAGGTTACCAAGGCTGCTCAAAAGG---CTGCTAAGAAATAA
>212527771_1-1386_Penicillium_marneffei_ATCC_18224_translation_elongation_factor_EF-1_alpha_subunit__putative__mRNA
ATGGGT---------AAGGACGAGCGCACTCACATCAACATCGTCGTCATC---G-----
------------------------------------------------------------
----------GACACGTCGACTCCGGCAAGTCCACCACC---------------------
---ACCGGTCACTTGATCTACAAGTGCGGTGGTATTGACGCTCGTACCATTGAAAAGTTC
GAGAAGGAAGCCAACGAACTCGGAAAGGGTTCCTTCAAGTATGCCTGGGTTTTGGACAAG
CTCAAGGCTGAGCGTGAGCGTGGTATCACCATCGATATTGCTCTCTGGAAGTTCCAGACT
GCCAAGTACGAGGTTACCGTCATTGACGCCCCCGGTCACCGTGATTTCATCAAGAACATG
ATCACTGGTACCTCCCAGGCCGATTGCGCTATTCTCATCATTGCCTCTGGTACTGGTGAA
TTCGAGGCTGGTATCTCCAAGGATGGCCAGACTCGTGAGCACGCTCTTTTGGCTTTCACC
CTCGGTGTCCGTCAGCTCATTGTTGCCCTCAACAAGATGGACACTTGCAAGTGGTCTCAG
GATCGTTACAACGAAATTGTCAAGGAGACTTCCAACTTCATCAAGAAGGTCGGATACAAC
CCTAAGAACGTTCCTTTCGTTCCTATCTCCGGTTTCAACGGTGACAACATGCTTGAGC--
----------------------CCTCCCCCAACTGCCCCTGGTACAAGGGTTGGGAGAAG
GAGACCAAGGC---CGG---TAAGGTCACTGGTAAGA-----------------------
-CCCTCCTCGAGGCCATCGACGCCATTGAGCCCCCTACCCGTCCCGCCAACAAGCCCCTC
CGTCTTCCCCTCCAGGATGTCTACAAGATCGGTGGTATTGGAACGGTTCCCGTCGGTCGT
GTTGAGACTGGTACCATCGTTCCTGGTATGGTTGTCACCTTCGCTCCCGCCAACGTCACC
ACTGAAGTCAAGAGTGTTGAAATGCACCACCAGCAGCTCACTGCCGGTCAGCCCGGTGAC
AACGTTGGTTTCAACGTGAAGAACGTCTCCGTCAAGGAAATCCGTCGTGGTAACGTTGCT
GGTGACAGCAAGAACGACCCCCCTGCCGGTGCTGCCTCCTTCAACGCCCAGGTCATCGTC
CTCAACCACCCCGGTCAGGTCGGTGCTGGTTACGCCCCAGTCCTCGATTGCCACACTGCC
CACATTGCTTGCAAGTTCGCTGAGCTCCTCGAGAAGATTGACCGTCGTACCGGAAAGTCT
GTTGAGGACCACCCCAAGTTCATCAAGTCCGGTGACGCTGCCATCGTCAAGATGATTCCT
TCCAAGCCCATGTGTGTTGAGGCTTTCACCGAGTACCCTCCTCTCGGTCGTTTCGCCGTT
CGCGACATGCGTCAAACTGTTGCTGTCGGTGTTATCAAGTCCGTCGACAAGTCCACTGGT
ACTACCGGAAAGGTCACCAAGGCTGCCCAGAAGGCCACTGGTAAGAAATAA
>_768710130_778-782__849-1117__1181-2187__2319-2420__Aspergillus_flavus_AF70_594__whole_genome_shotgun_sequence
ATGGGT---------AAGGAAGACAAGCAGCACATCAACATCGTCGTTATC---G-----
------------------------------------------------------------
----------GCCACGTCGATTCCGGCAAGTCCACCACC---------------------
---ACTGGTCACTTGATCTACAAGTGTGGTGGTATCGACCAGCGTACCATCGAGAAGTTC
GAGAAGGAAGCCGCTGAGCTCGGTAAGGGTTCCTTCAAGTACGCCTGGGTTCTTGACAAG
CTCAAGTCCGAGCGTGAGCGTGGTATCACCATCGATATCGCCCTCTGGAAGTTCCAGACC
TCCAAGTATGAGGTCACCGTCATTGATGCCCCCGGTCACCGTGACTTCATCAAGAACATG
ATCACTGGTACTTCCCAGGCTGACTGCGCTATCCTCATCATTGCCTCCGGTACTGGTGAA
TTCGAGGCTGGTATCTCCAAGGATGGTCAGACCCGTGAGCACGCTCTGCTCGCTTTCACC
CTCGGTGTCCGTCAGCTCATCGTTGCCCTCAACAAGATGGACACCTGCAAGTGGTCTCAG
GATCGTTACAACGAAATCGTTAAGGAGACTTCCAACTTCATCAAGAAGGTCGGATACAAC
CCCAAGAGCGTTCCTTTCGTCCCTATCTCCGGTTTCAACGGTGACAACATGATTGAGG--
----------------------CCTCCACCAACTGCCCCTGGTACAAGGGTTGGGAGAAG
GAGACCAAGGC---TGG---CAAGTCCACCGGTAAGA-----------------------
-CCCTTCTCGAGGCCATCGATGCCATCGAGCCCCCCGTCCGTCCCACCGACAAGCCTCTC
CGTCTTCCCCTCCAGGATGTCTACAAGATCTCTGGTATCGGTACTGTGCCCGTCGGTCGT
GTCGAGACTGGTGTCATCAAGCCTGGTATGGTCGTTACTTTCGCTCCTGCCAACGTGACC
ACTGAAGTCAAGTCCGTTGAAATGCACCACCAGCAGCTCCAGGCCGGTAACCCCGGTGAC
AACGTTGGTTTCAACGTCAAGAACGTCTCCGTCAAGGAAGTCCGCCGTGGTAACGTTGCC
GGTGACTCCAAGAACGACCCCCCTGCTGGCTGCGAATCCTTCAACGCCCAGGTCATCGTC
CTCAACCACCCCGGTCAGGTCGGCAATGGTTACGCTCCCGTCCTGGACTGCCACACCGCT
CACATTGCTTGCAAGTTCGCTGAGCTCCTTGAGAAGATTGACCGCCGTACCGGTAAATCT
GTTGAGGACAAGCCCAAGTTCATCAAGTCTGGTGATGCTGCCATCGTCAAGATGATTCCC
TCCAAGCCCATGTGTGTGGAGTCTTTCACTGACTTCCCCCCTCTTGGTCGTTTCGCTGTC
CGTGACATGCGTCAAACTGTTGCCGTCGGAGTTATCAAGTCGGTTGAGAAGAGCACTGGC
GGTTCTGGCAAGGTCACCAAGGCCGCCCAGAAGG---CTGGCAAGAAATAA
>_259480592_1655267-1655271__1655333-1655426__1655456-1655654__1655706-1656814__TPA_asm__Aspergillus_nidulans_FGSC_A4_chromosome_II
ATGGGT---------AAGGAAGACAAGACTCACATCAACATCGTCGTTATC---G-----
------------------------------------------------------------
----------GCCACGTCGATTCCGGCAAGTCCACCACTACTGGTAAGACTTCCTCGCAT
CCGACCGGTCACTTGATCTACAAGTGCGGTGGTATTGACCAGCGTACCATTGAGAAGTTC
GAGAAGGAAGCCGCCGAACTCGGTAAGGGTTCCTTCAAGTACGCTTGGGTTCTTGACAAG
CTCAAGTCCGAGCGTGAGCGTGGTATCACCATCGATATCGCTCTCTGGAAGTTCCAGACC
CCCAAGTATGAGGTTACCGTCATTGACGCCCCCGGTCACCGTGACTTCATCAAGAACATG
ATCACTGGTACCTCCCAGGCTGACTGCGCTATCCTTATCATCGCTTCCGGTACTGGTGAA
TTCGAGGCTGGTATCTCCAAGGATGGCCAGACCCGTGAGCACGCTCTGCTCGCTTTCACC
CTCGGTGTCCGTCAGCTCATTGTTGCCCTCAACAAGATGGACACCTGCCAGTGGTCTGAG
GCCCGTTACAACGAAATCGTCAAGGAGACTTCCGGTTTCATCAAGAAGGTCGGCTACAAC
CCCAAGGCCGTTGCCTTCGTTCCCATCTCCGGTTTCCACGGTGACAACATGCTCGAAC--
----------------------CCTCCGCCAACTGCCCCTGGTACAAGGGTTGGGAGAAG
GAGACCAAGGC---CGG---CAAGGTCACTGGTAAGA-----------------------
-CCCTCCTTGAGGCCATCGACGCTATTGAGCCTCCTGTTCGTCCCTCCAACAAGCCCCTC
CGTCTTCCCCTCCAGGATGTCTACAAGATCTCTGGTATCGGAACTGTCCCTGTCGGCCGT
GTCGAGACTGGTGTTATCACCCCCGGTATGGTCGTCACCTTCGCTCCCGCCAACGTCACC
ACTGAAGTCAAGTCCGTTGAGATGCACCACCAGCAGCTCAAGGAGGGTGTTCCCGGTGAC
AACGTTGGTTTCAACGTGAAGAACGTTTCCGTCAAGGAAATCCGCCGTGGTAACGTCGCT
GGTGACTCCAAGAACGACCCCCCTGCCGGTGCCGCCTCTTTCACCGCCCAGGTCATCGTC
CTTAACCACCCTGGTCAGGTTGGCGCTGGTTACGCCCCCGTCCTCGACTGCCACACTGCC
CACATTGCCTGCAAGTTCGCTGAGCTCCAGGAGAAGATCGACCGCCGTACCGGAAAGTCT
GTCGAGTCCAGCCCCAAGTTCATCAAGTCTGGTGATGCTGCTATCGTCAAGATGATTCCT
TCCAAGCCCATGTGTGTCGAGTCTTTCACCGACTACCCTCCCCTTGGTCGTTTCGCCGTC
CGTGACATGCGCCAGACCGTTGCTGTCGGTGTCGTCAAGAGCGTCGAGAAGTCCACCGCT
GGTGCTGGTAAGGTCACCAAGGCCGCCCAGAAGG---CTGGTAAGAAATAA
>_846911158_c210289-210285__c210212-209944__c209889-208865__c208811-208728__Aspergillus_fumigatus_Z5_chromosome_Unknown_scaffold_10__whole_genome_shotgun_sequence
ATGGGT---------AAGGAAGAAAAGACTCACATCAACATCGTCGTTATC---G-----
------------------------------------------------------------
----------GCCACGTCGATTCCGGCAAGTCGACCACC---------------------
---ACCGGTCACATGATCTACAAGTGCGGTGGTATCGACCAGCGTACTATCGAGAAGTTC
GAGAAGGAAGCCGCCGAACTCGGCAAGGGTTCCTTCAAGTACGCCTGGGTTCTTGACAAG
CTCAAGTCCGAGCGTGAGCGTGGTATCACCATCGACATTGCCCTCTGGAAGTTCCAGACT
CCCAAGTATGAGGTCACTGTCATCGATGCCCCCGGTCACCGTGACTTCATCAAGAACATG
ATCACTGGTACCTCCCAGGCTGACTGCGCTATCCTCATCATTGCCTCCGGTACTGGTGAG
TTCGAGGCTGGTATCTCCAAGGATGGCCAGACCCGTGAGCACGCTCTGCTCGCTTTCACC
CTCGGTGTCAAGCAGCTCATCGTCGCCCTCAACAAGATGGACACCTGCAAGTGGTCCGAG
GATCGTTACAACGAAATTGTCAAGGAAACCTCCAACTTCATCAAGAAGGTCGGCTACAAC
CCCAAGGCCGTTCCCTTCGTCCCCATCTCTGGCTTCAACGGTGACAACATGCTTGAGC--
----------------------CCTCCTCCAACTGCCCCTGGTACAAGGGATGGGAGAAG
GAGACCAAGGC---CGG---CAAGGTCACTGGTAAGA-----------------------
-CCCTCATCGAGGCCATCGACGCCATTGAGCCCCCTGTCCGTCCCTCCAACAAGCCCCTC
CGTCTTCCCCTCCAGGATGTCTACAAGATCTCTGGTATCGGAACGGTCCCTGTCGGCCGT
GTCGAGACCGGTATCATCAAGCCCGGCATGGTCGTCACCTTCGCCCCCGCCAACGTCACC
ACTGAAGTCAAGTCCGTCGAGATGCACCACCAGCAGCTCCAGGAGGGTGTCCCCGGTGAC
AACGTCGGTTTCAACGTCAAGAACGTTTCCGTCAAGGAAGTCCGCCGTGGTAACGTCTGC
GGTGACTCCAAGAACGATCCCCCTCAGGGTGCTGCCTCCTTCAACGCCCAGGTCATCGTC
CTCAACCACCCCGGTCAGGTCGGCGCTGGTTACGCCCCCGTCCTCGACTGCCACACTGCC
CACATTGCTTGCAAGTTCTCTGAGCTGCTTGAGAAGATTGACCGCCGTACCGGCAAGTCT
GTTGAGAACAACCCCAAGTTCATCAAGTCCGGTGATGCCGCCATCGTGAAGATGGTTCCT
TCCAAGCCCATGTGTGTCGAGTCCTTCACTGACTACCCCCCTCTGGGTCGTTTCGCCGTC
CGTGACATGCGCCAGACTGTTGCTGTTGGTGTCGTCAAGTCCGTCGAGAAGGCCGCCAGC
GGTGCCGGTAAGGTCACCAAGGCCGCCCAGAAGG---CCGCCAAGAAATAG
>953373578|ref|XM_014675572.1|_Penicillium_digitatum_Pd1_Elongation_factor_1-alpha_mRNA
ATGGGT---------AAGGAAGAGCGTAGCCACATCAACATCGTCGTTATC---G-----
------------------------------------------------------------
----------GCCATGTCGATTCCGGCAAGTCCACCACC---------------------
---ACTGGTCACATGATCTACAAGTGTGGTGGTATTGACCAGCGTACCATCGAGAAGTTC
GAGAAGGAGGCTGCTGAGCTCGGAAAGGGTTCTTTCAAGTACGCCTGGGTTCTTGACAAA
CTCAAGGCTGAGCGTGAGCGTGGTATCACCATCGATATCGCTCTCTGGAAGTTCCAGACC
GCCAAGTACGAGGTCACCGTCATTGATGCCCCCGGTCACCGTGATTTCATCAAGAACATG
ATCACTGGTACCTCCCAGGCTGATTGCGCTATTCTCATCATCGCCTCCGGCACTGGTGAG
TTCGAGGCTGGTATCTCCAAGGATGGCCAGACCCGTGAGCACGCTCTGCTTGCTTTCACC
CTCGGTGTCAAGCAGCTCATTGTTGCCCTCAACAAGATGGACACCTGCAAGTGGTCCGAG
GACCGTTACAACGAGATTGTCAAGGAGACCTCCAACTTCATCAAGAAGGTCGGCTACAAC
CCCAAGTCTGTTCCCTTCGTCCCCATCTCTGGCTTCAACGGCGACAACATGCTTGAGC--
----------------------CCTCCCCCAACTGCCCCTGGTACAAGGGTTGGGAGAAG
GAGACCAAGGC---TGG---CAAGACCTCCGGAAAGA-----------------------
-CCCTCCTCGAGGCCATTGACGCCATTGAGACCCCTGTCCGTCCCTCCAACAAGCCCCTC
CGTCTTCCCCTCCAGGATGTGTACAAGATCTCCGGTATTGGCACAGTTCCCGTCGGTCGT
GTCGAGACTGGTGTCATCTCCCCCGGCATGATCGTTACCTTCGCCCCCGCCAACGTCACC
ACTGAAGTCAAGTCCGTTGAGATGCACCACCAGCAGCTGAAGGCCGGTAACCCCGGTGAC
AACGTCGGTTTCAACGTCAAGAACGTTTCCGTCAAGGAGGTTCGCCGTGGTAACGTCGCT
TCCGACTCTAAGAACGACCCCGCTGCCGCTTGTGACTCCTTCAACGCTCAGGTTATTGTC
CTGAACCACCCCGGTCAGGTCGGCGCTGGATACGCTCCCGTCCTCGATTGCCACACTGCC
CACATTGCCTGCAAGTTCGCTGAGCTCCTCGAGAAGATCGATCGCCGTACCGGTAAGGCC
ACCGAGACCTCCCCCAAGTTCATCAAGTCCGGTGATGCCGCTATCGTCAAGATGGTTCCC
TCCAAGCCCATGTGTGTTGAGGCCTTCACCGACTACCCCCCTCTCGGTCGTTTCGCCGTC
CGTGACATGCGCCAGACCGTTGCCGTCGGTGTCATCAAGTCCGTTGAGAAGAACGCTGGT
GGCGCTGGTAAGGTCACCAAGGCCGCTGCCAAGG---CTGGTAAGAAATAA
>_763552498_1-42__110-111__181-271__565-703__786-1894__Balansia_obtecta_strain_B249_translation_elongation_factor_1-alpha__tefA__gene__complete_cds
ATGGGT---------AAGGAAGACAAGACTCACATCAACGTGGTCGTTATC---G-----
------------------------------------------------------------
----------GCCACGTCGATTCCGGCAAGTCTACCACC---------------------
---ACTGGTCACTTGATCTACCAGTGCGGTGGTATTGACAAGCGTACCATTGAGAAGTTC
GAGAAGGAAGCCGCTGAACTCGGCAAGGGTTCCTTCAAGTATGCGTGGGTTCTTGACAAG
CTCAAGGCCGAGCGTGAGCGTGGTATCACCATCGACATTGCCCTCTGGAAGTTCGAGACT
CTCAAATACTACGTCACCGTCATTGACGCTCCCGGTCACCGTGATTTCATCAAGAACATG
ATCACTGGTACTTCCCAGGCTGACTGCGCCATCTTGATTATCGCTGCCGGTACTGGTGAG
TTCGAGGCTGGTATCTCCAAGGATGGCCAGACTCGTGAGCACGCCTTGCTCGCCTACACC
CTGGGTGTCAGGCAGCTCATCGTTGCCATCAACAAGATGGACACCGCCAAGTGGGCCGAG
GCCCGTTACCAGGAAATCATCAAGGAGACTTCCAACTTCATCAAGAAGGTCGGCTACAAC
CCCAAGACCGTTCCCTTCGTGCCCATCTCCGGTTTCAACGGCGACAACATGTTGACGC--
----------------------CCTCCACCAACTGCCTCTGGTACAAGGGCTGGGAGAAG
GAGACCAAGGC---TGG---CAAGGCTACTGGAAAGA-----------------------
-CCTTGCTCGAGGCCATCGACTCCATTGAGCCTCCTAAGCGTCCCAACGACAAGCCTCTT
CGTCTTCCTCTCCAGGACGTGTACAAGATTGGTGGTATCGGAACTGTCCCTGTCGGCCGT
ATCGAGACTGGTGTTCTTAAGCCCGGTATGGTCGTCACCTTTGCCCCCTCCAACGTCACC
ACTGAAGTCAAGTCCGTTGAAATGCACCATGAGCAGCTCTCTGAGGCCCAGCCTGGTGAC
AACGTCGGCTTCAACGTGAAGAACGTCTCCGTCAAGGATATCCGCCGTGGTAACGTTGCT
GGTGACTCCAAGAACGACCCCCCTATGGGCGCGGTGTCGTTCGATGCCCAGGTCATCGTT
CTCAACCACCCCGGACAGGTCGGTGCTGGCTACGCTCCCGTCCTCGATTGCCACACTGCC
CACATCGCCTGCAAGTTCTCTGAGATCAAGGAGAAGATTGACAGACGTACCGGCAAGGCT
GTCGAATCTAATCCCAAGTTTATCAAATCTGGTGACTCGGCCATTGTCAAGATGGTTCCA
TCCAAGCCCATGTGTGTTGAGGCTTTCACCGACTACCCCCCTCTGGGCCGATTCGCCGTC
CGTGACATGCGTCAGACCGTCGCTGTTGGTGTCATCAAGTCGGTTGAGAAATCTGCCGGT
ACTGCCGGTAAGGTTACCAAGTCCGCTGCCAAGG---CGAGCAAGAAATAA
>_763552492_1-42__108-109__176-266__522-660__734-1842__Atkinsonella_hypoxylon_strain_B4728_translation_elongation_factor_1-alpha__tefA__gene__complete_cds
ATGGGT---------AAGGACGACAAGACTCACATCAACGTGGTCGTTATC---G-----
------------------------------------------------------------
----------GCCACGTCGACTCCGGCAAGTCTACTACT---------------------
---ACTGGTCACTTGATCTACCAGTGCGGTGGTATTGACAAGCGTACCATTGAGAAGTTC
GAGAAGGAAGCTGCTGAACTTGGCAAGGGTTCCTTCAAGTATGCGTGGGTTCTTGACAAG
CTCAAGGCCGAGCGTGAGCGTGGTATCACTATCGACATTGCTCTCTGGAAGTTCGAGACT
CCCAAGTACTACGTCACCGTCATTGACGCTCCCGGTCACCGTGATTTCATCAAGAACATG
ATCACTGGTACTTCCCAGGCCGACTGCGCTATTTTGATCATCGCTGCCGGTACTGGTGAG
TTCGAGGCTGGTATTTCCAAGGATGGCCAGACTCGTGAGCACGCCTTGCTCGCCTACACC
CTGGGTGTCAAGCAGCTCATCGTTGCCATCAACAAGATGGACACTGCCAAGTGGGCTGAG
GCTCGTTACCAGGAAATCATCAAGGAGACCTCCAACTTCATCAAGAAGGTCGGTTACAAC
CCCAAGACCGTTCCCTTCGTTCCCATCTCTGGTTTCAACGGCGACAACATGTTGTCGG--
----------------------CCTCCACAAACTGCCCCTGGTACAAGGGCTGGGAGAAA
GAGACCAAGGC---TGG---CAAGGCCACTGGAAAGA-----------------------
-CCTTGCTTGAGGCCATTGACTCCATTGAGCCTCCTAAGCGTCCCAACGACAAGCCTCTT
CGTCTTCCCCTTCAGGATGTGTACAAGATTGGTGGTATCGGAACTGTCCCTGTCGGGCGT
ATCGAGACTGGTGTCCTTAAGCCCGGTATGGTTGTCACCTTCGCTCCCTCCAACGTCACC
ACTGAAGTCAAGTCCGTTGAAATGCACCACGAGCAGCTCACTGAGGCCCAGCCTGGTGAC
AACGTCGGCTTCAACGTGAAGAACGTCTCCGTCAAGGATATTCGCCGTGGTAACGTGGCT
GGTGACTCCAAGAACGACCCCCCCCAGGGTGCTGCTTCTTTCGACGCCCAGGTCATCGTT
CTTAACCACCCCGGACAGGTTGGTGCTGGTTACGCCCCCGTCCTCGATTGCCACACTGCC
CACATTGCCTGCAAGTTCTCTGAGATCAAGGAGAAGATTGACCGACGTACTGGTAAGGCT
GTCGAAGCTGCCCCCAAATTCATCAAGTCTGGTGATTCTGCCATCGTCAAGATGGTTCCG
TCCAAGCCCATGTGTGTTGAGGCTTTCACCGATTACCCTCCTCTGGGCCGTTTCGCTGTC
CGTGACATGCGTCAGACCGTCGCTGTTGGTGTCATCAAGTCTGTTGAGAAATCCGCCGGC
GGTACCGGTAAGGTCACCAAGTCCGCTGCCAAGG---CCAGCAAGAAATAA
>_gi|763552536_1-42__106-107__168-258__526-664__733-1841__Periglandula_ipomoeae_strain_IasaF13_translation_elongation_factor_1-alpha__tefA__gene__complete_cds
ATGGGT---------AAGGACGACAAGACTCACATCAACGTGGTCGTTATC---G-----
------------------------------------------------------------
----------GCCACGTCGATTCCGGCAAGTCTACCACC---------------------
---ACTGGTCACTTGATCTACAAGTGCGGTGGTATCGACAAGCGTACCATTGAGAAGTTC
GAGAAGGAAGCTGCCGAACTTGGCAAGGGTTCCTTCAAGTATGCGTGGGTTCTTGACAAG
CTCAAGGTCGAGCGTGAGCGTGGTATCACCATCGACATTGCTCTCTGGAAGTTCGAGACT
CCCAAGTACTATGTCACCGTCATTGACGCTCCCGGTCACCGTGATTTCATCAAGAACATG
ATCACTGGTACTTCCCAGGCTGACTGCGCTATCCTGATTATCGCTGCCGGTACTGGTGAG
TTCGAGGCTGGTATCTCCAAGGATGGCCAGACCCGTGAGCACGCTTTGCTCGCCTACACC
CTGGGTGTCAAGCAGCTCATCGTCGCCATCAACAAGATGGACACCACCAAGTGGTCTGAG
GCCCGTTACCAGGAAATCATCCGTGAGACTTCCAACTTCATTAAGAAGGTCGGCTACAAC
CCCAAGACCGTTGCCTTCGTCCCCATCTCCGGTTTCAACGGTGACAACATGTTGGAGC--
----------------------CCTCCACCAACTGCCCCTGGTACAAGTGCTGGGAGAAG
GAGACCAAGGG---TGG---CAAGTCCACTGGCAAGA-----------------------
-CCTTGCTCGAGGCCATTGACTCCATTGAGCCCCCCAAGCGTCCCAACGACAAGCCCCTC
CGTCTTCCCCTCCAGGATGTGTACAAGATCGGTGGTATTGGAACTGTCCCTGTCGGCCGT
ATCGAGACTGGTGTCCTCAAGCCCGGTATGGTCGTTACCTTCGCTCCCTCCAACGTCACC
ACTGAAGTCAAGTCCGTCGAAATGCACCACGAGCAGCTCACTGAGGGCCAGCCCGGTGAC
AACGTCGGCTTCAACGTGAAGAACGTCTCCGTAAAGGATATCCGCCGTGGTAACGTTGCT
GGTGACTCCAAGAACGACCCCCCTCAGGGTGCCGCTTCTTTCGATGCCCAGGTCATCGTC
CTCAACCACCCCGGTCAGGTCGGTGCTGGTTACGCTCCCGTCTTGGATTGCCACACCGCC
CACATTGCCTGCAAGTTCTCTGAGATCAAGGAGAAGATTGACCGACGTACCGGTAAGGCT
GTCGAAGCCACCCCCAAGTTCATCAAGTCTGGTGACTCCGCCATCGTCAAGATGGTTCCC
TCCAAGCCCATGTGTGTTGAGGCTTTCACCGACTACCCCCCTCTGGGCCGTTTCGCCGTC
CGTGACATGCGTCAGACCGTCGCTGTCGGTGTCATCAAGTCCGTTGAGAAGGCCGCTGCT
GGTGCCGGTAAGGTCACCAAGTCCGCTGCCAAGG---CTGGCAAGAAATAA
>_224178627_1-42__109-110__170-260__581-719__785-1893__Epichloe_festucae_strain_E2368_translation_elongation_factor_1-alpha__tefA__gene__complete_cds
ATGGGT---------AAGGACGAAAAGACTCACATCAACGTGGTCGTTATC---G-----
------------------------------------------------------------
----------GCCACGTCGATTCTGGCAAGTCTACCACC---------------------
---ACCGGTCACTTGATCTACCAGTGCGGTGGAATTGACAAGCGTACCATCGAGAAGTTC
GAGAAGGAAGCCGCCGAACTCGGAAAGGGTTCTTTCAAATATGCGTGGGTTCTTGACAAG
CTCAAGGCCGAGCGTGAGCGTGGTATCACCATCGACATTGCCCTCTGGAAGTTCGAGACT
CCCAAGTACTATGTCACCGTCATTGACGCTCCCGGTCACCGTGATTTCATCAAGAACATG
ATTACTGGTACTTCCCAGGCTGACTGCGCTATCCTGATTATCGCTGCTGGTACTGGTGAG
TTCGAGGCTGGTATCTCCAAGGATGGCCAGACTCGTGAGCACGCTTTGCTCGCTTACACC
CTAGGTGTCAAGCAGCTCATCGTTGCCATCAACAAGATGGACACCACCAAGTGGTCCGAG
GCCCGTTACCAGGAAATTATCAAGGAGACTTCCAACTTCATCAAGAAGGTCGGCTACAAC
CCCAAGACTGTCGCCTTCGTCCCCATCTCCGGTTTCAACGGTGACAACATGTTGGCCG--
----------------------CCTCCACCAACTGCCCCTGGTACAAGGGTTGGGAGAAG
GAGACCAAGGC---TGG---CAAGTCCACCGGAAAGA-----------------------
-CCTTGCTCGAGGCCATTGACTCCATTGAACCCCCCAAGCGTCCCACCGACAAGCCCCTC
CGCCTTCCCCTCCAGGATGTGTACAAGATTGGTGGTATTGGAACTGTTCCTGTCGGCCGT
ATCGAGACTGGTGTGCTTAAGCCAGGTATGGTCGTCACCTTCGCTCCTGCCAATGTCACC
ACTGAAGTCAAGTCCGTTGAAATGCACCACGAGCAGCTCACTGAGGGCAACCCTGGTGAC
AACGTCGGCTTCAACGTGAAGAACGTCTCCGTCAAGGATATCCGCCGTGGCAACGTTTGT
GGTGACTCCAAGAACGACCCCCCCATGGGTGCCGCTTCTTTTGATGCCCAGGTCATCGTT
CTCAACCACCCCGGTCAGGTCGGTGCTGGTTACGCTCCCGTCCTCGATTGCCACACCGCC
CACATTGCCTGCAAGTTTGCCGAGATTCGCGAGAAGATTGACCGACGTACCGGTAAGGCT
GTCGAAGACGCCCCCAAGTTCATCAAGTCTGGTGATTCCGCCATTGTCAAGATGGTTCCC
TCCAAGCCCATGTGTGTCGAGGCTTTCACCGACTACCCCCCTCTGGGTCGTTTCGCCGTC
CGTGACATGCGTCAAACCGTCGCTGTCGGTGTCATCAAGTCCGTCGAGAAGGCAGCTCCT
TCTTCCGGCAAGGTCACCAAGTCCGCTGCCAAGG---CTGGCAAGAAATAA
>_763552390_1-42__113-114__175-265__561-699__766-1874__Epichloe_gansuensis_strain_e7080_translation_elongation_factor_1-alpha__tefA__gene__complete_cds
ATGGGT---------AAGGAAGAAAAGACTCACATCAACGTGGTCGTCATC---G-----
------------------------------------------------------------
----------GCCACGTCGACTCTGGCAAGTCTACCACC---------------------
---ACCGGTCACTTGATCTACCAGTGCGGTGGAATCGACAAGCGTACCATCGAGAAGTTC
GAGAAGGAAGCCGCCGAACTCGGAAAGGGTTCTTTCAAATATGCGTGGGTTCTTGACAAG
CTCAAGGCCGAGCGTGAGCGTGGTATCACCATCGACATTGCCCTCTGGAAGTTCGAGACT
CCCAAGTACTATGTCACCGTCATTGACGCTCCCGGTCACCGTGATTTCATCAAGAACATG
ATTACTGGTACTTCCCAGGCTGACTGCGCTATCCTGATTATCGCTGCCGGTACTGGTGAG
TTCGAGGCTGGTATCTCCAAGGATGGCCAGACTCGTGAGCACGCTTTGCTCGCCTACACC
CTAGGTGTCAAGCAGCTCATCGTTGCCATCAACAAGATGGACACCACCAAGTGGTCCGAG
GCCCGTTACCAGGAAATCATCAAGGAGACTTCCAACTTCATCAAGAAGGTTGGCTACAAC
CCCAAGACTGTTGCCTTCGTCCCCATCTCCGGTTTCAACGGTGACAACATGTTGGCCG--
----------------------CCTCCACCAACTGCCCCTGGTACAAGGGTTGGGAGAGG
GAGACCAAGGC---TGG---CAAGTCCACCGGAAAGA-----------------------
-CCTTGCTCGAGGCCATTGACTCCATTGAGCCCCCCAAGCGTCCCACCGACAAGCCCCTC
CGTCTTCCCCTCCAGGATGTGTACAAGATTGGTGGTATTGGAACTGTTCCTGTCGGCCGT
ATCGAGACTGGTGTCCTCAAGCCCGGTATGGTCGTCACCTTCGCTCCTGCCAACGTTACC
ACTGAAGTCAAGTCCGTTGAAATGCACCACGAGCAGCTCTCTGAGGGCAACCCTGGTGAC
AACGTCGGCTTCAACGTGAAGAACGTCTCCGTCAAGGATATCCGCCGTGGCAACGTTGCT
GGTGACTCCAAGAACGACCCCCCTTCGGGTGCCGCTTCTTTTGATGCCCAGGTCATCGTT
CTCAACCACCCCGGTCAGGTCGGTGCTGGTTACGCTCCCGTCCTCGATTGCCACACCGCC
CACATTGCCTGCAAGTTTGCCGAGATTCGCGAGAAGATTGACCGACGTACCGGTAAGGCT
GTCGAAGACGCCCCCAAGTTTATCAAGTCTGGTGATTCCGCCATCGTCAAGATGGTTCCC
TCCAAGCCCATGTGTGTCGAGGCTTTCACCGACTACCCCCCTCTGGGTCGTTTCGCCGTC
CGTGACATGCGTCAGACAGTTGCTGTCGGTGTCATCAAGTCCGTCGAGAAGGCAGCTGCT
GGTTCCGGCAAGGTTACCAAGTCCGCTGCCAAGG---CTGGCAAGAAATAA
>_399172385_c668504-668454__c668341-668246__c667938-667800__c667741-666633__Claviceps_purpurea_20.1_WGS_project_CAGA00000000_data__contig_scaffold00001__whole_genome_shotgun_sequence
ATGGCTCCCGGTGACAAGAAGGAAAAGACCCACATCAACGTGGTCGTTATCCTTA-----
------------------------------------------------------------
----------GCCACGTCGATTCGGGCAAGTCGACCACC---------------------
---ACCGGTCACTTGATCTACCAGTGTGGTGGTATTGACAAGCGTACCATCGAGAAGTTC
GAGAAGGAAGCCGCCGAACTCGGAAAGGGTTCTTTCAAGTATGCGTGGGTTCTTGACAAG
CTCAAGGCCGAGCGTGAGCGTGGTATCACCATCGACATTGCCCTCTGGAAGTTCGAGACT
CCCAAGTACATGGTCACTGTCATTGATGCTCCCGGTCACCGTGATTTCATCAAGAACATG
ATTACTGGTACTTCCCAGGCTGACTGCGCTATCCTGATTATCGCCGCCGGTACTGGTGAG
TTCGAGGCTGGTATCTCCAAGGATGGCCAGACCCGTGAGCACGCCCTGCTCGCTTACACC
CTCGGTGTCAAGCAGCTCATTGTCGCCATCAACAAGATGGACACCGCCAAGTGGGCCGAG
GCTCGTTACCAGGAAATCATCAAGGAGACGTCCAACTTCATCAAGAAGGTCGGCTACAAC
CCCAAGACCGTTGCCTTCGTGCCCATCTCCGGCTTCAACGGTGACAACATGCTTGCCG--
----------------------CCTCCACCAACTGCCCCTGGTACAAGGGCTGGGAGAAG
GAGACCAAGGC---TGG---CAAGTCTACCGGAAAGA-----------------------
-CCCTGCTTGAGGCCATCGACTCCATTGAGCCCCCCAAGCGTCCCACCGACAAGCCTCTC
CGTCTTCCCCTCCAGGATGTTTACAAGATCGGAGGTATTGGAACTGTTCCTGTCGGCCGT
ATCGAGACTGGTGTCCTCAAGCCCGGTATGGTCGTTACCTTCGCTCCTGCCAACGTCACC
ACTGAAGTCAAGTCCGTGGAAATGCACCACGAGCAGCTTAGCGAGGGTAACCCCGGTGAC
AACGTCGGATTCAACGTGAAGAACGTCTCTGTCAAGGATATCCGCCGTGGTAACGTTGCC
GGTGACTCCAAGAACGATCCCCCTATGGGCGCCGCTTCTTTCGACGCTCAGGTCATCGTG
CTCAACCACCCCGGACAAGTCGGTGCTGGTTACGCCCCCGTTCTTGATTGCCACACTGCC
CACATCGCCTGCAAGTTCGCTGAGATCAAGGAGAAGATTGACCGACGTACCGGCAAGGCC
GTTGAGGATGCCCCCAAGTTCATCAAGTCTGGAGACTCTGCCATCGTCAAGATGGTTCCC
TCCAAGCCCATGTGTGTTGAGGCTTTCACTGACTACCCTCCCCTGGGTCGTTTCGCTGTC
CGTGACATGCGTCAGACCGTCGCTGTCGGTGTCATCAAGTCCGTTGAGAAGGCCGCTGCT
GGTTCCGCCAAGGTCACCAAGTCTGCTGCCAAGG---CTGGCAAGAAATAA
>_38324515_640-681__809-901__1152-1290__1355-2463__Metarhizium_anisopliae_strain_E6_translation_elongation_factor_1_alpha_gene__complete_cds
ATGGGT---------AAGGACGACAAGACTCACATCAACGTGGTCGTTATC---GG----
------------------------------------------------------------
--C---------CACGTCGACTCCGGCAAGTCTACCACC---------------------
---ACTGGTCACTTGATCTACCAGTGCGGTGGTATCGACAAGCGTACCATTGAGAAGTTC
GAGAAGGAAGCCGCTGAACTCGGCAAGGGTTCCTTCAAGTACGCATGGGTTCTTGACAAG
CTCAAGGCCGAGCGTGAGCGTGGTATCACCATCGACATTGCCCTCTGGAAGTTCGAGACT
CCCAAGTACTATGTCACCGTCATTGACGCTCCCGGTCACCGTGACTTTATCAAGAACATG
ATCACTGGTACTTCCCAGGCTGACTGCGCTATTCTCATTATCGCTGCCGGTACTGGTGAG
TTCGAGGCTGGTATCTCCAAGGATGGCCAGACCCGTGAGCACGCTCTGCTCGCCTACACC
CTGGGTGTCAAGCAGCTCATTGTCGCCATCAACAAGATGGACACCACCAAGTGGTCCGAG
GCCCGTTACCAGGAAATCATCAAGGAGACTTCCAACTTCATCAAGAAGGTCGGCTACAAC
CCCAAGACCGTCGCCTTCGTCCCCATCTCCGGTTTCCACGGTGACAACATGCTTCAGG--
----------------------CCTCCACCAACTGCCCCTGGTACAAGGGTTGGGAGAAG
GAGACCAAGGC---TGG---CAAGTCCACCGGCAAGA-----------------------
-CCCTCCTCGAGGCCATTGACGCCATTGAGCCCCCCAAGCGTCCCACCGACAAGCCCCTC
CGTCTTCCCCTCCAGGATGTTTACAAGATTGGCGGTATTGGAACTGTCCCTGTCGGCCGT
ATCGAGACTGGTGTCCTCAAGCCCGGTATGGTCGTTACCTTTGCTCCCTCCAACGTCACC
ACTGAAGTCAAGTCCGTGGAAATGCACCACGAGCAGCTTACCGAGGGTGTCCCCGGTGAC
AACGTTGGTTTCAACGTGAAGAACGTTTCCGTCAAGGAAATCCGCCGTGGTAACGTTGCT
GGTGACTCCAAGAACGACCCCCCCATGGGTGCCGCTTCCTTCGATGCCCAGGTCATCGTT
CTCAACCACCCCGGCCAGGTCGGTGCTGGTTACGCTCCCGTCCTCGATTGCCACACCGCC
CACATTGCCTGCAAGTTCTCTGAGATCAAGGAGAAGATTGACCGACGTACCGGTAAGGCT
GTTGAGTCTGCCCCCAAGTTCATCAAGTCCGGTGACTCTGCCATCGTCAAGATGGTTCCC
TCCAAGCCTATGTGCGTTGAGGCTTTCACCGACTACCCTCCCCTGGGTCGTTTCGCCGTC
CGTGACATGCGTCAGACCGTCGCTGTCGGTGTCATCAAGTCCGTCGAGAAGGCTGCTGCT
GGTTCCGGCAAGGTCACCAAGTCTGCTGCCAAGG---CTGGCAAGAAATAA
>953394879|ref|XM_014686196.1|_Metarhizium_brunneum_ARSEF_3297_translation_elongation_factor_1_alpha_partial_mRNA
ATGGGT---------AAGGACGACAAGACTCACATCAACGTGGTCGTTATC---GGGTAT
GTTTCGGAGCCTACACTCTTCGCCGTCTCGAGTTT-------------------------
--C---------CACGTCGACTCCGGCAAGTCTACCACC---------------------
---ACTGGTCACTTGATCTACCAGTGCGGTGGTATCGACAAGCGTACCATTGAGAAGTTC
GAGAAGGAAGCCGCTGAACTCGGCAAGGGTTCCTTCAAGTACGCATGGGTTCTTGACAAG
CTCAAGGCCGAGCGTGAGCGTGGTATCACCATCGACATTGCCCTCTGGAAGTTCGAGACT
CCCAAGTACTATGTCACCGTCATTGACGCTCCCGGTCACCGTGACTTCATCAAGAACATG
ATCACTGGTACATCCCAGGCTGACTGCGCTATTCTCATTATCGCTGCCGGTACTGGTGAG
TTCGAGGCTGGTATCTCCAAGGATGGCCAGACCCGTGAGCACGCTCTGCTCGCCTACACC
CTGGGTGTCAAGCAGCTCATTGTCGCCATCAACAAGATGGACACCGCCAAGTGGGCCGAG
GCCCGTTACCAGGAAATCATCAAGGAGACTTCCAACTTCATCAAGAAGGTCGGCTACAAC
CCCAAGACCGTCGCCTTCGTCCCCATCTCAGGTTTCAACGGTGACAACATGCTTCAGC--
----------------------CCTCCACCAACTGCCCCTGGTACAAGGGTTGGGAGAAG
GAGACCAAGGC---TGG---CAAGTCCACCGGCAAGA-----------------------
-CCCTCCTCGAGGCCATTGACGCCATTGAGCCCCCCAAGCGTCCCACCGACAAGCCCCTC
CGTCTTCCCCTCCAGGATGTGTACAAGATCGGCGGTATTGGAACTGTCCCTGTCGGCCGT
ATCGAGACTGGTGTCCTCAAGCCTGGTATGGTCGTTACCTTCGCTCCCTCCAACGTCACC
ACTGAAGTTAAGTCCGTGGAAATGCACCACGAGCAGCTTACCGAGGGTGTCCCCGGTGAC
AACGTTGGTTTCAACGTGAAGAACGTCTCCGTCAAGGAAATCCGCCGTGGTAACGTTGCT
GGTGACTCCAAGAACGACCCCCCCATGGGTGCCGCTTCCTTCGATGCCCAGGTCATCGTT
CTCAACCACCCCGGCCAGGTCGGTGCTGGTTACGCTCCCGTCCTCGATTGCCACACCGCC
CATATTGCATGCAAGTTCTCTGAGATCAAGGAGAAGATTGACCGACGTACCGGTAAGGCT
GTTGAGTCTGCCCCCAAGTTCATCAAGTCTGGTGACTCTGCCATCGTCAAGATGGTTCCC
TCCAAGCCTATGTGCGTTGAGGCTTTCACCGACTACCCTCCCCTGGGTCGTTTCGCCGTC
CGTGACATGCGTCAGACCGTCGCTGTCGGTGTCATCAAGTCCGTCGAGAAGGCCGCTGCT
GGTTCCGGTAAGGTCACCAAGTCTGCTGCCAAGG---CTGGCAAGAAATAA
>629684016|ref|XM_007809113.1|_Metarhizium_acridum_CQMa_102_translation_elongation_factor_1_alpha_partial_mRNA
ATGGGT---------AAGGAAGACAAGACTCACATCAACGTGGTCGTTATC---GT----
-----------------------------------AAGTCACCTGCCTCTATTTCGAACC
TTC---------CACGTCGACTCCGGCAAGTCTACCACC---------------------
---ACTGGTCACTTGATCTACCAGTGCGGTGGTATCGACAAGCGTACCATTGAGAAGTTC
GAGAAGGAAGCCGCCGAACTCGGTAAGGGTTCCTTCAAGTACGCATGGGTTCTTGACAAG
CTCAAGGCCGAGCGTGAGCGTGGTATCACCATCGACATTGCCCTCTGGAAGTTCGAGACT
CCCAAGTATTATGTCACCGTCATTGACGCTCCCGGTCACCGTGATTTCATCAAGAACATG
ATCACTGGTACTTCCCAGGCTGACTGCGCTATTCTTATTATCGCTGCCGGTACTGGTGAG
TTCGAGGCTGGTATCTCCAAGGATGGCCAGACCCGTGAGCACGCTCTGCTCGCCTACACC
CTGGGTGTCAAGCAGCTCATCGTCGCCATCAACAAGATGGACACCACCAAGTGGTCTGAG
GCCCGTTACCAGGAAATCATCAAGGAGACTTCCAACTTCATCAAGAAGGTCGGCTACAAC
CCCAAGACCGTCGCCTTCGTCCCCATCTCCGGTTTCCACGGTGACAACATGCTTCAGG--
----------------------CCTCCACCAACTGCCCCTGGTACAAGGGCTGGGAGAAG
GAGACCAAGGC---TGG---CAAGTCCACTGGCAAGA-----------------------
-CCCTCCTTGAGGCCATTGACGCCATTGAGCCCCCCAAGCGTCCCACCGACAAGCCCCTC
CGTCTTCCCCTTCAGGATGTGTACAAGATTGGCGGTATTGGAACTGTCCCTGTCGGCCGT
ATCGAGACTGGTGTCCTCAAGCCCGGTATGGTCGTTACCTTTGCCCCCTCCAACGTCACC
ACTGAAGTCAAGTCCGTGGAAATGCACCACGAGCAGCTTGCTGAGGGTGTCCCCGGTGAC
AACGTTGGTTTCAACGTGAAGAACGTTTCCGTCAAGGAAATCCGCCGTGGTAACGTTGCT
GGTGACTCCAAGAACGACCCCCCCTCTGGTGCCGCCTCTTTCGATGCCCAGGTCATCGTT
CTTAACCACCCCGGCCAGGTCGGTGCTGGTTACGCTCCCGTCCTCGATTGCCACACCGCC
CACATTGCCTGCAAGTTCTCTGAGATCAAGGAGAAGATTGACCGACGTACCGGTAAGGCT
GTTGAGTCTGCCCCCAAGTTCATCAAGTCTGGTGACTCTGCCATCGTCAAGATGGTTCCC
TCCAAGCCCATGTGCGTTGAGGCTTTCACCGACTACCCTCCTCTGGGTCGTTTCGCCGTC
CGTGACATGCGTCAGACCGTCGCTGTCGGTGTCATCAAGTCCGTTGAGAAGGCTGCTGCT
GGTGCCGGTAAGGTCACCAAGTCTGCTGCCAAGG---CTGGCAAGAAATAA
>_734661620_c189917-189844__c189745-189655__c189374-189236__c189172-188064__Metarhizium_album_ARSEF_1941_scaffold_6__whole_genome_shotgun_sequence
ATGGGT---------AAGGAAGACAAGACTCACATCAACGTGGTCGTTATC---GT----
-----------------------------------AAGCAGCCTTGCTCTACT------C
TTCATCTCTCGCCACGTCGACTCCGGCAAGTCTACCACC---------------------
---ACTGGTCACTTGATCTACCAGTGCGGTGGTATCGACAAGCGAACCATTGAGAAGTTC
GAGAAGGAAGCCGCTGAACTCGGCAAGGGCTCTTTCAAGTATGCGTGGGTTCTTGACAAG
CTCAAGGCCGAGCGTGAGCGTGGTATCACCATCGATATTGCCCTCTGGAAGTTCGAGACT
CCCAAGTACTATGTCACCGTCATTGACGCTCCCGGCCACCGTGATTTCATCAAGAACATG
ATCACTGGTACTTCCCAGGCTGACTGCGCTATTCTCATTATCGCTGCCGGTACTGGTGAG
TTCGAGGCTGGTATCTCCAAGGATGGCCAGACCCGTGAGCACGCCCTCCTGGCCTACACC
CTGGGTGTCAAGCAGCTCATCGTCGCCATCAACAAGATGGACACCACCAAGTGGTCCGAG
GCTCGTTATCAGGAAATTATCAAGGAGACTTCCAACTTCATCAAGAAGGTCGGCTACAAC
CCCAAGACCGTTGCCTTCGTCCCCATCTCCGGTTTCCACGGCGACAACATGCTTCAGG--
----------------------CCTCCTCCAACTGCCCCTGGTACAAGGGCTGGGAGAAG
GAGACCAAGGC---TGG---CAAGTCCACCGGCAAGA-----------------------
-CCCTTCTCGAGGCCATTGACGCCATTGAGCCTCCCAAGCGCCCCACCGACAAGCCCCTC
CGTCTTCCCCTCCAGGATGTGTACAAGATCGGCGGTATTGGAACTGTCCCTGTCGGCCGT
ATCGAGACTGGTATTATCAAGCCCGGTATGGTCGTTACCTTCGCTCCCTGCAACGTCACC
ACTGAAGTCAAGTCCGTGGAAATGCACCATGAGCAGCTTTCTGAGGGTGTCCCCGGTGAC
AACGTTGGTTTCAACGTAAAGAACGTTTCCGTCAAGGAAATCCGTCGTGGCAACGTCGCC
GGTGACTCCAAGAACAACCCCCCCAGTGGTGCTGCTTCTTTCGATGCCCAGGTCATTGTT
CTCAACCACCCCGGTCAGGTCGGTGCTGGTTATGCTCCCGTCCTCGATTGCCACACCGCC
CACATTGCCTGCAAGTTCTCTGAGATCCTGGAAAAGATTGACCGACGTACCGGCAAGGCT
GTTGAGACCAACCCCAAGTTCATCAAGTCCGGTGACGCCGCCATCGTCACGATGGTGCCC
TCCAAGCCCATGTGCGTTGAGGCTTTCACCGAGTTCCCTCCCTTGGGACGTTTTGCCGTC
CGTGACATGCGTCAGACCGTCGCCGTCGGTGTCATCAAGAGCGTCAAGAAATCCGAGGCT
GGTGCCGGTAAGGTCACCAAGTCTGCTGCCAAGG---CTGGCAAGAAATAA
>758195067_96-1478_Fusarium_graminearum_PH-1_elongation_factor_1-alpha_mRNA
ATGGGT---------AAGGAGGAGAAGACTCACCTTAACGTCGTCGTCATC---G-----
------------------------------------------------------------
----------GCCACGTCGACTCTGGCAAGTCGACCACT---------------------
---ACCGGTCACTTGATCTACCAGTGCGGTGGTATCGACAAGCGAACCATCGAGAAGTTC
GAGAAGGAAGCCGCCGAGCTCGGTAAGGGTTCCTTCAAGTACGCCTGGGTTCTTGACAAG
CTCAAAGCCGAGCGTGAGCGTGGTATCACCATTGATATCGCCCTCTGGAAGTTCGAGACT
CCTCGCTACTATGTCACCGTCATTGACGCTCCCGGTCACCGTGATTTCATCAAGAACATG
ATCACTGGTACTTCCCAGGCCGATTGCGCCATTCTCATCATTGCCGCCGGTACTGGTGAG
TTCGAGGCTGGTATCTCCAAGGATGGCCAGACCCGTGAGCACGCTCTCCTTGCCTACACC
CTTGGTGTCAAGAACCTCATTGTTGCCATCAACAAGATGGACACCACCAAGTGGTCTGAG
GCCCGTTACCAGGAGATCATCAAGGAGACCTCTTCTTTCATCAAGAAGGTCGGCTACAAC
CCCAAGGCTGTCGCTTTCGTCCCCATCTCCGGTTTCAACGGTGACAACATGCTTACTG--
----------------------CCTCCACCAACTGCCCCTGGTACAAGGGTTGGGAGCGT
GAGATCAAGTC---TGG---CAAGCTCTCCGGAAAGA-----------------------
-CCCTCCTTGAGGCCATTGACTCCATCGAGCCCCCCAAGCGTCCCAACGACAAGCCCCTC
CGACTTCCCCTCCAGGATGTCTACAAGATTGGCGGTATTGGAACGGTTCCTGTCGGCCGT
ATCGAGACTGGTATCATCAAGCCCGGTATGGTCGTTACCTTCGCTCCTTCCAACGTCACC
ACTGAAGTCAAGTCCGTTGAGATGCACCACGAGCAGCTCACTGAGGGACAGCCCGGTGAC
AACGTTGGTTTCAACGTGAAGAACGTTTCCGTCAAGGACATCCGACGTGGTAACGTCGCT
GGTGACTCCAAGAACGACCCCCCCATGGGTGCCGCTTCTTTCACCGCCCAGGTCATCGTC
CTCAACCACCCCGGTCAGGTCGGTGCTGGTTACGCTCCCGTCCTCGATTGCCACACTGCC
CACATTGCCTGCAAGTTCGCCGAGATCCAGGAGAAGATCGACCGCCGAACCGGTAAGGCT
ACTGAGGCCGCCCCCAAGTTCATCAAGTCTGGTGACTCCGCCATCGTCAAGATGGTTCCC
TCCAAGCCCATGTGTGTTGAGGCTTTCACCGACTACCCTCCTCTGGGTCGTTTCGCCGTC
CGTGACATGCGACAGACCGTCGCCGTCGGTGTCATCAAGGCCGTCGAGAAGTCCACTGGC
GCTGCTGGCAAGGTCACCAAGTCCGCTGCCAAGG---CTGGTAAGAAATAA
>302921063_92-1474_Nectria_haematococca_mpVI_77-13-4_predicted_protein__mRNA
ATGGGT---------AAGGAGGACAAGACTCACCTCAACGTCGTCGTCATC---G-----
------------------------------------------------------------
----------GCCACGTCGACTCTGGCAAGTCGACCACC---------------------
---ACCGGTCACTTGATCTACCAGTGCGGTGGTATCGACAAGCGAACCATCGAGAAGTTC
GAGAAGGAAGCCGCTGAGCTCGGTAAGGGTTCCTTCAAGTACGCCTGGGTCCTTGACAAG
CTCAAGGCCGAGCGTGAGCGTGGTATCACCATCGATATTGCTCTCTGGAAGTTCGAGACT
CCCCGCTACTATGTCACCGTCATTGACGCCCCCGGCCACCGTGATTTCATCAAGAACATG
ATCACTGGTACTTCCCAGGCCGACTGCGCCATTCTCATCATTGCCGCCGGTACTGGTGAG
TTCGAGGCTGGTATCTCCAAGGATGGCCAGACCCGTGAGCACGCCCTGCTCGCCTACACC
CTCGGTGTCAAGAACCTCATTGTCGCCATCAACAAGATGGACACCACCAAGTGGTCCGAG
TCCCGATTCCAGGAGATCATCAAGGAGACCTCCAACTTCATCAAGAAGGTCGGCTACAAC
CCCAAGGCTGTTGCTTTCGTCCCCATCTCCGGCTTCAACGGCGACAACATGCTTACCC--
----------------------CCTCCACCAACTGCCCCTGGTACAAGGGCTGGGAGCGT
GAGATCAAGTC---CGG---CAAGCTCACTGGCAAGA-----------------------
-CCCTCCTCGAGGCCATTGACTCCATCGAGCCCCCCAAGCGCCCCGTCGACAAGCCCCTC
CGTCTTCCCCTCCAGGATGTCTACAAGATCGGTGGTATTGGCACGGTTCCCGTCGGCCGT
ATCGAGACTGGTGTCATCAAGCCCGGTATGGTCGTTACCTTCGCCCCCTCCAACGTCACC
ACTGAAGTCAAGTCCGTCGAGATGCACCACGAGCAGCTCACTGAGGGTCTTCCCGGTGAC
AACGTCGGCTTCAACGTGAAGAACGTCTCCGTCAAGGAGATCCGACGTGGCAACGTCGCT
GGTGACTCCAAGAACGACCCCCCTCTGGGTGCCGCCTCTTTCACCGCCCAGGTCATTGTC
CTCAACCACCCTGGCCAGGTCGGTGCCGGTTACGCCCCCGTTCTGGACTGCCACACTGCC
CACATTGCCTGCAAGTTCGCCGAGATCCAGGAGAAGATCGACCGCCGAACTGGTAAGGCT
GTTGAGTCCGCCCCCAAGTTCATCAAGTCTGGTGACTCCGCCATCGTCAAGATGGTTCCC
TCCAAGCCCATGTGCGTTGAGGCTTTCACTGACTACCCCCCTCTGGGCCGTTTCGCCGTC
CGTGACATGCGACAGACCGTTGCTGTCGGTGTCATCAAGGCCGTCGAGAAGGCTGCTGCT
GGTTCCGGCAAGGTCACCAAGTCCGCTGCCAAGG---CTGCCAAGAAGTAA
>589104066_145-1527_Trichoderma_reesei_QM6a_translation_elongation_factor_1a__TRIREDRAFT_46958___mRNA
ATGGGT---------AAGGAGGACAAGACTCACATCAACGTGGTCGTCATC---G-----
------------------------------------------------------------
----------GCCACGTCGACTCCGGCAAGTCTACCACC---------------------
---ACTGGTCACTTGATCTACCAGTGCGGTGGTATCGACAAGCGTACCATTGAGAAGTTC
GAGAAGGAAGCCGCCGAACTCGGCAAGGGTTCCTTCAAGTACGCGTGGGTTCTTGACAAG
CTCAAGGCCGAGCGTGAGCGTGGTATCACCATCGACATTGCCCTCTGGAAGTTCGAGACT
CCCAAGTACTATGTCACCGTCATTGACGCTCCCGGCCACCGTGACTTCATCAAGAACATG
ATCACTGGTACTTCCCAGGCCGACTGCGCTATCCTCATCATCGCTGCCGGTACTGGTGAG
TTCGAGGCTGGTATCTCCAAGGATGGCCAGACCCGTGAGCACGCTCTGCTCGCCTACACC
CTGGGTGTCAAGCAGCTCATCGTCGCCATCAACAAGATGGACACTGCCAACTGGGCCGAG
GCTCGTTACCAGGAAATCATCAAGGAGACTTCCAACTTCATCAAGAAGGTCGGCTTCAAC
CCCAAGGCCGTTGCTTTCGTCCCCATCTCCGGCTTCAACGGTGACAACATGCTCACCC--
----------------------CCTCCACCAACTGCCCCTGGTACAAGGGCTGGGAGAAG
GAGACCAAGGC---TGG---CAAGTTCACCGGCAAGA-----------------------
-CCCTCCTTGAGGCCATCGACTCCATCGAGCCCCCCAAGCGTCCCACGGACAAGCCCCTG
CGTCTTCCCCTCCAGGACGTCTACAAGATCGGTGGTATCGGAACAGTTCCCGTCGGCCGT
ATCGAGACTGGTGTCCTCAAGCCCGGTATGGTCGTTACCTTCGCTCCCTCCAACGTCACC
ACTGAAGTCAAGTCCGTCGAGATGCACCACGAGCAGCTCGCTGAGGGCCAGCCTGGTGAC
AACGTTGGTTTCAACGTGAAGAACGTTTCCGTCAAGGAAATCCGCCGTGGCAACGTTGCC
GGTGACTCCAAGAACGACCCCCCCATGGGCGCCGCTTCTTTCACCGCCCAGGTCATCGTC
ATGAACCACCCCGGCCAGGTCGGTGCCGGCTACGCCCCCGTCCTCGACTGCCACACTGCC
CACATTGCCTGCAAGTTCGCCGAGCTCCTCGAGAAGATCGACCGCCGTACCGGTAAGGCT
ACCGAGTCTGCCCCCAAGTTCATCAAGTCTGGTGACTCCGCCATCGTCAAGATGATCCCC
TCCAAGCCCATGTGCGTTGAGGCTTTCACCGACTACCCTCCCCTGGGTCGTTTCGCCGTC
CGTGACATGCGCCAGACCGTCGCTGTCGGTGTCATCAAGGCCGTCGAGAAGTCCTCTGCC
GCCGCCGGCAAGGTCACCAAGTCCGCTGCCAAGG---CCGCCAAGAAATAA
>_672792107_7591-7595__7656-7722__7837-7899__8199-9410__9475-9510__Acremonium_chrysogenum_ATCC_11550_scaffold86__whole_genome_shotgun_sequence
ATGGGC---------AAGGAGGAGAAGACTCACATCAACGTCGTCGTTATC---G-----
------------------------------------------------------------
----------GCCACGTCGATTCCGGCAAGTCGACCACC---------------------
---ACTGGTCATCTGATCTACCAGTGCGGTGGTATCGACAAGCGTACCATCGAGAAGTTC
GAGAAGGAAGCCGCTGAGCTCGGCAAGGGTTCCTTCAAGTACGCCTGGGTCCTCGACAAG
CTCAAGGCTGAGCGTGAGCGTGGTATCACCATCGATATCGCCCTCTGGAGGTTCGAGACC
CCCAAGTACCATGTCACCGTCATTGATGCCCCCGGTCACCGTGACTTCATCAAGAACATG
ATCACTGGTACCTCCCAGGCCGACTGCGCTATTCTCATTATCGCTTCCGGTACTGGTGAG
TTCGAGGCTGGTATCTCCAAGGATGGCCAGACCCGTGAGCACGCTCTGCTCGCCTACACC
CTGGGTGTTCGTCAGCTCATCGTCGCCATCAACAAGATGGACATTGCCAATTATTCCGAG
GCTCGTTACCAGGAGATCATCAAGGAGACCTCCAGCTTCATCAAGAAGGTCGGCTACAAC
CCCAAGACCGTTCCCTTCGTCCCCATCACCGGTTTCCACGGCGACAACATGATCAACG--
----------------------CCACCACCAACATGCCCTGGTACAAGGGATGGGAGAAG
GAGACCAAGAC---CGG---CAAGGCCACTGGCAAGA-----------------------
-CCCTCCTCGAGGCCATCGACGCCATTGAGCCCCCCAAGCGTCCCTCCGACAAGCCCCTC
CGTCTTCCCCTCCAGGATGTCTACAAGATCGGTGGTATCGGAACTGTTCCCGTCGGCCGT
ATCGAGACTGGTATCCTCAAGCCTGGCATGGTCGTCACCTTCGCCCCTGCCAACGTCACC
ACTGAAGTCAAGTCTGTCGAGATGCACCACGAGCAGCTCAGTGAGGGTCTTCCCGGTGAC
AACGTTGGCTTCAACGTGAAGAACGTGTCCGTCAAGGACATTCGCCGTGGCAACGTCGCT
TCCGACTCCAAGAACGACCCCGCCATGGGCGCCGCCTCCTTCAACGCCCAGGTCATCGTC
CTCAACCACCCCGGTCAGGTCGGTGCCGGTTACGCCCCCGTCCTCGACTGCCACACTGCC
CACATTGCGTGCAAGTTCTCCGAGATCCTCGAGAAGATTGACCGCCGTACCGGCAAGTCT
GTCGAGAGCAACCCCAAGTTTATCAAGTCTGGTGACTCTGCCATCGTCAAGATGGTTCCC
TCCAAGCCCATGTGCGTTGAGGCCTTCACCGACTACCCTCCTCTGGGCCGTTTCGCCGTC
CGTGACATGCGCCAGACCGTCGCCGTCGGTGTCATCAAGTCCGTCGAGAAGGCTGCCGCC
ACCGGTGGCAAGGTCACCAAGTCCGCTGCCAAGG---CTGCCAAGAAATAA
>315055070|ref|XM_003176862.1|_Arthroderma_gypseum_CBS_118893_elongation_factor_1-alpha__MGYG_00994__mRNA__complete_cds
ATGGGT---------AAGGACGACAAGGGACACATTAACTTGGTCGTTATC---G-----
------------------------------------------------------------
----------GCCACGTCGATTCCGGCAAATCCACCACC---------------------
---ACCGGTCACTTGATCTACAAGTGCGGTGGTATCGACCAGCGTACCATTGAGAAGTTC
GAGAAGGAAGCCGAAGAGTTGGGCAAGAAGTCCTTCAAGTACGCTTGGGTTCTTGACAAG
CTCAAGGCCGAGCGTGAGCGTGGTATCACCATCGATATTGCCCTCTGGAAGTTCGAGACC
CCCAAGTACAATGTCACCGTCATTGACGCCCCCGGTCACCGTGACTTCATCAAGAACATG
ATCACTGGTACCTCCCAGGCTGACTGCGCTATCCTCATCATTGCTGCCGGTACTGGTGAG
TTCGAGGCTGGTATCTCCAAGGATGGCCAGACCCGTGAGCACGCCCTGCTCGCTTTCACC
CTCGGTGTCAAGCAGCTCATCGTTGCCATCAACAAGATGGACACCACCAACTGGTCCGAG
GACCGTTTCAAGGAAATCATCAAGGAAGTTACCAACTTCATCAAGAAGGTTGGCTACGAT
CCCAAGGGTGTTCCATTCGTCCCAATCTCTGGCTTCAACGGTGACAACATGATTGAGG--
----------------------CTTCCTCCAACTGCCCCTGGTACAAGGGATGGAACAAG
GAGACCAAGGCCGGTGGTGCCAAG---TCTGGCAAGA-----------------------
-CCCTCCTTGAGGCTATTGATGCCATTGACATGCCAACCCGTCCTACCGACAAGCCCCTC
CGCCTCCCACTCCAGGATGTCTACAAGATCTCCGGTATTGGAACAGTACCAGTCGGTCGT
GTCGAGACTGGTATCATCAAGCCCGGTATGGTCGTCACCTTCGCCCCTGCCAACGTCACC
ACTGAAGTCAAGTCCGTCGAAATGCACCACCAGCAGCTCGCCCAGGGTGTCCCTGGTGAC
AACGTCGGCTTCAACGTCAAGAACGTTTCCGTCAAGGAAGTTCGCCGTGGTAACGTTGCT
GGTGACTCCAAGAACGACCCACCATCCGGCTGTGCTTCCTTCAACGCTCAGGTCATCGTC
CTCAACCACCCCGGCCAGATCGGTGCCGGTTACGCCCCAGTCCTCGACTGCCACACTGCC
CACATTGCTTGCAAGTTCGCTGAGCTCCTCGAGAAGATTGACCGCCGTACCGGTAAATCC
GTCGAAGCCAACCCCAAGTTCGTCAAGTCTGGTGATGCCGCCATCGCCAAGATGGTTCCC
TCCAAGCCCATGTGCGTTGAGGCTTTCACTGACTACCCCCCACTTGGTCGTTTCGCCGTC
CGTGACATGAGACAGACCGTTGCCGTCGGTGTCATCAAGGCTGTTGATAAGGCCGCTGGT
GGTGCTGGCAAGGTCACCAAGTCCGCTGCCAAGG---CTGGCAAGAAGTAA
>_607893663_c5892-5888__c5825-5755__c5677-5619__c5360-5222__c5160-4120__c4042-3972__Trichophyton_interdigitale_H6_unplaced_genomic_scaffold_supercont2.298__whole_genome_shotgun_sequence
ATGGGT---------AAGGACGAGAAGGGCCACATTAACTTGGTCGTTATC---G-----
------------------------------------------------------------
----------GCCACGTCGATTCCGGCAAATCCACCACT---------------------
---ACTGGTCACTTGATCTACAAGTGCGGTGGTATCGACCAGCGTACCATTGAGAAGTTC
GAGAAGGAAGCCGAAGAGTTGGGCAAGAAGTCCTTCAAATACGCCTGGGTTCTTGACAAG
CTCAAGGCCGAGCGTGAGCGTGGTATCACCATCGATATCGCCCTCTGGAAGTTCGAGACC
CCCAAGTACAATGTCACCGTCATTGACGCCCCCGGTCACCGTGACTTCATCAAGAACATG
ATCACTGGTACCTCCCAGGCCGACTGTGCTATTCTCATCATTGCTGCCGGTACTGGTGAG
TTCGAGGCTGGTATCTCCAAGGATGGCCAGACCCGTGAGCACGCTCTGCTCGCCTTCACC
CTTGGTGTCAAGCAGCTCATCGTTGCCATCAACAAGATGGACACCACCAACTGGTCCGAG
GACCGTTTCAAGGAAATCATCAAGGAAGTCACCAACTTCATCAAGAAGGTTGGCTACGAC
CCCAAGGGTGTTCCATTCGTTCCAATCTCTGGTTTCAACGGTGACAACATGATTGAGG--
----------------------CCTCCACCAACTGCCCATGGTACAAGGGATGGAACAAG
GAGACTAAGGCCGGTGGTGCCAAG---ACTGGCAAGA-----------------------
-CCCTCCTCGAGGCCATCGATGCCATCGACATGCCAACCCGTCCTACCGACAAGCCCCTC
CGTCTCCCACTCCAGGATGTCTACAAGATCTCTGGTATCGGAACTGTACCAGTCGGTCGT
GTTGAGACCGGTATCATCAAGCCCGGTATGGTCGTCACCTTCGCCCCTGCCAACGTCACC
ACTGAAGTCAAGTCCGTCGAAATGCACCACCAGCAGCTTCAGCAGGGTGTCCCCGGTGAC
AACGTCGGCTTCAACGTCAAGAACGTTTCCGTCAAGGAAGTCCGCCGTGGTAACGTTGCC
GGTGACTCCAAGAACGACCCACCATCCGGCTGTGCCTCCTTCAACGCCCAGGTCATCGTC
CTCAACCACCCCGGCCAGATCGGTGCTGGTTACGCCCCAGTCCTCGACTGCCACACTGCT
CACATTGCTTGCAAGTTCGCTGAGCTCCTCGAGAAGATTGACCGCCGTACCGGTAAATCC
GTCGAAGCCAACCCCAAGTTCGTCAAGTCTGGTGATGCCGCTATCGCCAAGATGGTTCCC
TCCAAGCCTATGTGCGTTGAGGCTTTCACTGACTACCCCCCACTTGGTCGTTTCGCCGTC
CGTGACATGAGACAGACCGTTGCCGTCGGTGTCATCAAGGCTGTTGAGAAGGCCACCGGT
GGTGCTGGCAAGGTCACCAAGTCCGCTGCCAAGG---CTGGCAAGAAGTAA
>296825909_101-1483_Arthroderma_otae_CBS_113480_elongation_factor_1-alpha__mRNA
ATGGGT---------AAGGACGAGAAGGCTCACATTAACTTGGTCGTCATC---G-----
------------------------------------------------------------
----------GCCACGTCGACTCCGGCAAATCCACCACT---------------------
---ACTGGACACTTGATCTACAAGTGCGGTGGTATCGACCAGCGTACCATTGAGAAGTTC
GAGAAGGAAGCCGAAGAGTTGGGCAAGAAGTCCTTCAAGTATGCCTGGGTTCTTGACAAG
CTCAAGGCTGAGCGTGAGCGTGGTATCACCATTGATATCGCCCTCTGGAAGTTCGAGACC
CCCAAGTACATGGTCACCGTCATCGATGCCCCCGGGCACCGTGACTTCATCAAGAACATG
ATTACTGGTACCTCCCAGGCCGACTGCGCTATTCTCATCATTGCTGCCGGTACTGGTGAG
TTCGAGGCTGGTATCTCCAAGGATGGCCAGACTCGTGAGCACGCCCTGCTCGCTTTCACC
CTCGGTGTCAAGCAGCTCATCGTTGCCATCAACAAGATGGACACCACCAACTGGTCTGAG
TCCCGTTTCGGTGAAATCATCAAGGAAGTCACCAACTTCATCAAGAAGGTCGGCTACGAC
CCCAAGGGTGTCCCATTCGTCCCAATCTCTGGCTTCAACGGTGACAACATGATTGAGC--
----------------------CCTCCACCAACTGCCCATGGTACAAGGGATGGAACAAG
GAGACCAAGGCCGGTGG---CAAATCCTCTGGTAAGA-----------------------
-CCCTCCTTGAGGCCATCGATGCCATTGACATGCCCACTCGTCCCACCGACAAGCCTCTC
CGTCTCCCACTCCAGGATGTCTACAAGATCTCTGGTATCGGAACAGTACCAGTCGGTCGT
GTTGAGACTGGTATCATCAAGCCTGGTATGGTTGTCACTTTCGCCCCCGCCAACGTCACC
ACTGAAGTCAAGTCCGTCGAAATGCACCACCAGCAGCTCGTCCAGGGTGTTCCCGGTGAC
AACGTTGGCTTCAACGTCAAGAACGTCTCTGTCAAGGAAGTCCGCCGTGGTAACGTTGCC
GGTGATTCCAAGAACGACCCACCAGCTGGCTGCGCCTCTTTCAAGGCCCAGGTCATCGTC
CTCAACCACCCCGGCCAGATCGGTGCTGGTTACGCCCCAGTCCTTGACTGCCACACTGCC
CACATTGCTTGCAAGTTCTCTGAGCTTCTTGAGAAGATTGACCGCCGTACTGGTAAATCC
GTCGAAACCAGCCCTAAGTTCGTCAAGTCTGGTGATGCCGCTATTGCCACCATGGTTCCA
TCCAAGCCCATGTGCGTTGAGGCTTTCACTGACTACCCACCACTTGGTCGTTTCGCCGTC
CGTGACATGAGACAGACCGTTGCCGTCGGTGTCATCAAGGCTGTCGAGAAGTCCAC---T
GGTACCGGTAAGGTCACCAAGTCCGCCGCTAAGG---CCGCCAAGAAGTAA
>389637218_151-1572_Magnaporthe_oryzae_70-15_elongation_factor_1-alpha__MGG_03641__mRNA__complete_cds
ATGGGT---------AACAAGGAGAAGAGCCATCTTAACGTCGTCGTCATC---G-----
------------------------------------------------------------
----------GACACGTCGACTCCGGAAAGTCCACGACT---------------------
---ACCGGCCACTTGATCTACAAGCTGAAGGGTATTGACCAGCGTACGATCGAGAAGTAC
GAGAAGGAAGCCGCTGAGTTGGGCAAGGGTTCCTTCAAGTATGCCTGGGTTCTTGACAAG
CTCAAGGCCGAGCGTGAGCGCGGTATCACCATCGACATTGCTCTTTGGAAGTTCGAGACC
GCCAAGTACCAGGTCACCGTCATTGACGCCCCCGGTCACCGTGATTTCATCAAGAACATG
ATTACTGGTACTTCGCAGGCCGACTGCGCCATTCTGGTCATCGGTGCCGGTACCGGTGAG
TTCGAGGCTGGTATCTCCAAGGATGGCCAGACCCGTGAGCACGCTCTGCTCGCTTTCACC
CTGGGTGTTAGGCAGCTCATTGTTGCCGTCAACAAGATGGACACTGCCAAGTGGGCCCAG
TCCCGTTACGACGAGATTGTCAAGGAGACCTCCAACTTCTTGAAGAAGATTGGTTTCAAC
CCTGACTCCGTCCCCTTCGTTCCCATCTCCGGTTTCAACGGTGACCACATGATCTCGGAG
TCCGCCGACATCAAGGGCAACATCTCCCCTAACGCTCCTTGGTACAAGGGCTG-------
--GACCAAGACCGTCAA---CAAGGAC---GGTAAGAAGGAGAAGGTCATCGGTGGTGCT
TCGCTCCAGGACGCCATTGACGACGTCACCCCTCCCACTCGTCCCACCGACAAGCCCCTC
CGTCTTCCCCTCCAGGATGTCTACAAGATCGGTGGTATCGGCACAGTCCCCGTCGGCCGT
ATCGAGACTGGTATCCTCAAGCCCGGTATGGTCGTTACCTTCGCCCCCGCCAACGTCACC
ACTGAAGTCAAGTCCGTGGAGATGCACCACCAGCAGCTCCCCGAGGGTGTCCCCGGTGAC
AACGTTGGTTTCAACGTCAAGAACGTGTCCGTCAAGGACATTCGCCGTGGTAACGTCGCT
GGTGACAGCAAGAACGACCCTCCTATGGGCTGCGCTTCGTTCAACGCTCAGGTCATCATC
CTGAACCACCCCGGCCAGGTCGGTGCTGGTTACGCCCCCGTTCTGGACTGCCACACTGCC
CACATCGCCTGCAAGTTCTCTGAGATCCTTGAGAAGCTTGACCGCCGTACCGGCAAGTCC
ATCGAGTCCAACCCCAAGTTCATCAAGTCGGGTGACGCTGCCATCGTCAAGATGATTCCG
TCCAAGCCCATGTGTGTCGAGACTTTCTCCGAGTACCCTCCCCTTGGTCGTTTCGCCGTC
CGTGACATGCGTCAGACCGTCGCTGTCGGTGTCATCAAGAGCGTCGACAAGTCCCAGGGT
ACCCAGGGCAAGGTCACCAAGTCCGCTGCCAAGG---CCGCCAAGAAATAA
