# Supplementary material for: Secondary metabolite gene clusters in the entomopathogen fungus Metarhizium anisopliae: genome identification and patterns of expression in a cuticle infection model
Source: BMC Genomics. 2016 Oct 25;17(Suppl 8):736. doi: 10.1186/s12864-016-3067-6 (PMC5088523; doi:10.1186/s12864-016-3067-6)
Supplement: Additional file 9: — Amino acid alignment for helvolic acid supermatrix. (FASTA 40 kb) [file 12864_2016_3067_MOESM9_ESM.fasta]

>Aspergillus fumigatus (XP_751348.1, XP_751352.2, XP_751350.1, XP_751355.1, XP_751354.1, XP_751351.1, XP_751349.1, XP_751356.1, XP_751353.1) 
MATDSS-----VIGKAEFSDTKAASEFGTDLSRWRLNVDNGRH--------------------------------------------------------------------------------------------------------------------------------------------------------------------------------------------------------------------------------------------------------------------------------------------------------------------------------------------------------------------------------RPQSFLEKYWLGLPYELPARPRATCALEAVENGWEFFKRLQTADGHWGCNDDGPLFVTSGMVIARYIVGIPIDSHMKQEMCRYLLNVVNEDGGWGLFIQSPSTVFGTVNYL-----------------------------------------------------------------------------------------------------------------------------------------------------------------------------------------------------------------------------------------------------------------------------------------------------------HPAMAKARNTLHRLGSARATPTWGKFWLCVLGVYEWEGMVPLPPEPLLVPASLPFNPGKWWVHTRNVYISMSYLYGHRFSMPPNKLVQALRDELYDIPYQQINWPAQRTNVSAADRLTDPTWIQRSFTSALTMYETFKIPFLRRRALNEALFQIETETRNTHYLCIAPVSFASNMLALYHAHGRDSHWIRGMRDRFIDPMWLCREGLAASGTNGTSLWDTALTVQATIDAGLAARPENQAILRKALEFIDNSQIREDPLGVHHVYRQPTRGAWPFSTRDQSYAVSDTTAEAVKVIVLLQRISDERLQQAIDLILGMENAGGGFSAYEPVRGPKFLELLNITELYENVMTDNLYPECTSSVIMCLTTFAREYPTYRPRDIQACSIDYLLRSQYPNGGWFASWGVCFTYATMFALQGLACMGWNESNCAACQRACSFLLQHQNPDGGWGESLDTVRFKQYLPHPDGSQVTNTAYAVIGLLAARCGNHEAIRRGVAYLVKEQQDTGEWLPGPLEGVFAPPGGMRYPNYKFHFTLMALGRYVAIHGNE--M-----AIITGAAQGVGLCIAEALAQRNYRIVLSDIDTEKGPAAASKLNGEGTAAFFHCDLSNLREIDALLSFTIETMGGFSVLINNAGYLRAPFLALSAQDIQDMITVNLTAPIYATQQAIKYWDG-VVSVTSSSSFKTYASIAPYGAAKAGAAMFTFAAGAFHPRVRVNAVAPTAIATGFDKN-RMRVETDRTGPGYTPEEEMRAMGLKRLQPQEVAEAVVRCVEDKGLYGKVLYLDAVEGIKIHDGY--ME----------PLSPFDLQGSFSNIPYAFFYENT---FMPFDFLKGSLSLQRFPILPDIRET---VHWSQLKESSFAWDAWPAGVATVGPVA-GEIKLLNIHVMQNSGVILFINIPHYVVDGVGYFANHWAETMR-------ENERFSFDRGIIQRYLPLDPLTASIYGQRNLLVDWLAWLSPTTLGGLLSKTAAMA-GEAHLFRIPRASLDQVHKDVQPYIPAS-ARLSDNDLLVALISKTYIQSQPQPKPPTGGQGQPESHCTVRIPCDVRYTGNLLRALNVRLVAAYHDNPTSHMRPLAFTATRTTTSLVTTSQVRFPMYEADFGSGKPCFVCLTPVFAGSYTMAAILPTPEGREGVYVLLTSNVEAMQGIKKNQYWNW-----------------ME--NIFDLSPLDIIPSHLYITNAFFYENKTLKESLYRALQNFPILLGNAMQIVVDCDNLNLHFRHLKDHQFHRDVWPKDP----LLQVHVHRLAEESGVVMVVRIAHVDAKGFVDFMQSW----------VMYEYLPPD-MWHPASWVVLGLYKRSHLFSVPP-PSSRVSDHDIITALFTLAFAH------------AIVPCDFRHRIGVPSNFTGSCAIGLYVSIPPLTSLSRAADKVTIQTFIRRALRAIYATMVSQAFSNGFYEVDFGAGGPVMVAPMALTLMFTDMIY-------------------------------RLLDA---------RLTPLRAIYARLPSRVIPAALADFHSYGDIYLSKPRTITISHPRAILASSEFQKIDVYHGLNDPVMANIVTFSDPKLASRRRRQIGPYFN-PSYLAKMEELILRCGDKWG------SVKVNYRHDLQLATFDIMSALAFGRWLDSLKEEGESVAIVEWIMATAGVRINFRLLMVFPFSRLVRRWTRAYAEFVQFSKHAVASRKELL--PVDLLQAFIDAEDPDSKVEVQAESVGMQLAGSETTAASLTWAVHLFTLYPEAVDEVRGQFGPNHLITYADCR-LVFLEAFVYEMLRYTPITSSFMPRVSFTKGTTLQGHYIPPGTEIAFNLIAMNNREDVWEEPERFLPFLKDPDLKRSVFAFSYGTRSCIGRHLAWMEMMTILANLLKDYDWSLPEDSLYGPHHVCHIVFAPTHPDRDCQLV----MRTYAIRPVSNRLPGPIEPKKHRRDRDNSTTGSLYNALIHPVQGEKTITSTM-----------------AIFRLIDAFFLSPLRSIPGPLLARLTTKRANVDTFSGKVTDKDVARYGDVYVYKPRAVCINHPDDIRAVLGSQEFRKAAFFDIFNDGNTPNIVSLREPELARRRQLGPFFNYAYLGRAEPLILQHGYQAIRTKWDALIQAN---TEVNYRTDTQLVTFDIMSALAFGRNFNAISRGSSSIMKWAGLIMEMLESPAVLALLSLLPFSLIMRPWKIMYRELAAFSDMRKQLLAEDSTEKPLDMLQAFIDAEDPESKIKMSPHEVQAESIMMMLAGSETTSSAIMWTFHLLLLYPETLRRAVHEVRSAFSLNHLVTYKDVRSSLPYVEACVYEALRHSPTTGLTPRISHSTGITLQ-YYIPPGTEIYVNLRSPSMHPSLWDDPARFNPDRFLDSDNNKRLLFTFSYGPRNCLGRNLAWVEMLTIVANVLKDYDIALTEDSLFGPHCTDENGLPVLMPAKCFIASFPAKPERDCRMVITR-----------------------------------------------------------------------------------------------GVKACAREYSPC-----------RITYELFFSPLRHIPGSLLARLSSKYSILKRVLSDGPQSVQADYQYYGNIYVHRPNGVSISHPDDIRTVLLSPEFRKTKVYEMLDIEGHASIFTTRDPAQASRRRRQIGPYLNHGYLGRMEGLIMKYSVLAIKRKWDRLLEES---------GQQVTVNYRDHKQYATFDTIGALAFGREFNALTNDDRTVIRWIEATGLYLGIRKNFPLLKLWPFSRVLRQYRERYERFIAYSKESVTRRKNLL---GERPMDLLQAFIDAEDPE-NPHVKMTADEVMTESIAMQLAGSESTSFVTSWVIHLLTLYPQHLAKVTEEIRSQFSPSHLITFAECRDKLPYLEACVYETLRYSPITSGFLPRISYTKGLTIQGHYIPPGVEIAINLHGAHINKDVWTNPHLYDPTRFLGDDQAKRVFAFNCIGRNLAMMEIMIIIANILKEYDIALPEDSVHGPWNVDALGRPRIMPTRSALFTTPKYPERDCRLVVS----MAVAT--------------------------------HALFLSPLRHIPAPRVTSKRPLWHLLTGKADYSTFGDIYLCKPNTVYLCDPHDACTVLSSHAFRKTDMYRVFEYEGIPNVSTFTDPAQAQRRRRQLHPFFNNAYLTQMEPVMLKYGIQALKARWDAQLAR------HK-VNYRFDTQLAMFDITGALVFGREFHALETSNLVYTKWVNNTLSYMLVSHYFPWVKRVPLSWLVRGLKQSYDDLVAFSQESIAIRQPKPADLLQALLDAEDPDSKAPMTAREVQAESIAMLVGGSESTSSVISWVIHFLLLYPEHLQAVVAETRANFPADHTITFNESKANLPYLEACIYETLRCIPTASTSFPRVSDQ-IILKGYYIPAGTEIATNKCAAHLHQPSWQDPFYPPRFL----ETYHETRRNMLSFAYGTRFCIGRNLAWAVMMVTLANLFKDYEVELPEDSRFGPTIVDAAGRPKIMPTKMGVATMPADPERDCRMVLMAAQLRRLSLPTHLP----------------------------------------------------------------------FDHETDILIVGSGAAGLTAALRSHFHGLSSLVIEKDAQIGGTSAYSGGGLWIPNNPLAVEAGIIDTPEQAMTYLISVIDADTAEASSPPRKRAFLTHGPHMVSFLRDRGFAFRLSPGCPDYYPQAHGALPTGGRSIEPDVFDARLLGLGEKWTEAIRQRPGRSLPLFTYEASSVTRMGASWRDVGTVLRVLLRGIYLSRVRGQIPVTMGKSLVAQLLLDQGPVLTDTIATPEGVILGARV--AT-DGE----ARCGVLLCAGGFAHNQGLRERYGPVPANAEWTSAARGDNGDAIVAGVRVGAATALMDEAWWGPTLRDPVRGMYYFALQERARPFGVIVDSSGKRFMNEAEPYTDAGHHQYA----KAVPAWFVFDWNHRKRYAVGSLMPRQQQLDAGYIHRADTIAELARQIGVNEKGLEGTLARFNEMAGVDSDFARGESAFDNYFGDPTVRPNPNLGAVRTPPFYAIPLVPGDLGTKGGLLTDEHARVIREDGTPVQGLYAAGNTTASVMGRTYPGAGATLGPAMTFA-----------------------------------------------
>Neosartorya fischeri (XP_001266557.1, XP_001266553.1, XP_001266555.1,	XP_001266550.1, XP_001266551.1, XP_001266554.1, XP_001266556.1, XP_001266549.1, XP_001266552.1)
MTTDSS-----VIGKAEFSNTKAASEFGTNLSRWRLNVDNGRH--------------------------------------------------------------------------------------------------------------------------------------------------------------------------------------------------------------------------------------------------------------------------------------------------------------------------------------------------------------------------------RPQSILEKYWLGLPYELPARPRATRALEAVENGWEFFKRLQTADGHWGCNDDGPLFVTSGMVIARYIVGIPIDSHMKQEMCRYLLNVVNEDGGWGLFIQSPSTVFGTVNYL-----------------------------------------------------------------------------------------------------------------------------------------------------------------------------------------------------------------------------------------------------------------------------------------------------------HPAMARARNTLHRLGSASATPTWGKFWLCVLGVYEWEGMIPLPPEPLLVPASLPFNPGKWWVHTRNVYISMSYLYGHRFSMPPNKLVQALRDELYDIPYEQINWPAQRTNVSAADRLTDPTWIQRSFTSALTTYETFKIPFLRRRALNEALFQIETETRNTHYLCIAPVSFASNMLALYHAHGRDSHWIRGMRDRFIDPMWLCREGLAASGTNGTSLWDTALTVQATIDAGLAARPENQAILRKALEFIDNSQIREDPLGVHHVYRQPTRGAWPFSTRDQSYAVSDTTAEAVKVVVLLQQISDERLQQAIDLILGMENAGGGFSAYEPVRGPKFLELLNITELYENVMTDNLYPECTSSVIMSLTTFAREYPTYRARDIQACSVDYLLRSQYPNGGWFASWGVCFTYATMFALQGLACMGRNESNCAACQRACSFLLQHQNPDGGWGESLDTVRFKQYLPHPDGSQVTNTAYAVIGLLAARCGNHEAIRRGVAYLMKEQQDTGEWLPGALEGVFAPPGGMRYPNYKFHFTLMALGRYAAVHGDE--M-----AIITGAAQGVGLCIAEALAQRNYRIVLSDIDTEKGPAAASKLNGEGTAAFFPCDLSNLREIDALLSFTIETMGGFSVLINNAGYLRAPFLALSAQDIQDMITVNLTAPIYATQQAIKYWDG-VVSVTSSSSFKTYASIAPYGAAKAGAAMFTFAAGAFHPRVRVNAVAPTAIATGFDKN-RMRVETDRTGPGYTPEEEMRAMGLKRLQPQEVADAVVRCVEDEELYGKVLYLDAVEGIKIHDGY--ME----------PLSPFDLQGSFSNIPYAFFYENT---FMPSDLLKGSLSLKQFPILPNIRET---VHWSQLKEASFSWDAWPAGVATVGPVA-GEIKLLNIHVMQNSGVILFINIPHYVVDGVGYFANHWAETMR-QQQQEEEEEEFSFDRGIIQRYLPLDPLTESIYGQRNLLVDWLAWLSPTTLGGLLSKTAGMA-GEAHLFRISRASLDQVHKAVQPYIPPS-TRLSDNDLLVALISKAYIQSQPQPEPPAGGQGQPETHCTVRVPCDVRYTGNLLRALNVRLVAAYHDNPTSHMRPLAFTATRTTTSLVTTSQVRFPMYEADFGGGRPCFVCLTPVFAGSYTMAAILPTPEGREGVYVLLTSNVEAMQGIKKDKYWNW-----------------ME--NIYDLSPLDIIPSHLYITNVFFYENKSLKESLYRALQNFPILLGNAMQIVVDRDNLNLHFRHLKDNGFHRDVWPKDP----LIQVHVHRLAEESGVVMVVRIAHVDAKGFVDFLQSW----------VMYEYLPAD-MWHPASWVVLGLYKRSHLFSVSR-PSSRVSDHDIITALFTLAFAH------------AIVPCDFRHRIGVPSNYTGSCAIGLYVSIPPLTSLSRAANRATIQTFIRRALRAIYAMMVSQAFSNGFYEVDFGAGGPVMVAPMALTLMFTDMVY-------------------------------RLLDA---------RFTPLRAIYARLPSRVIPAALADFHTYGDIYLSKPRTITISHPRAILASSEFQKIDVYHGLNDPVMANIVTFSDPKLASRRRRQIGPYFN-PSYLAKMEELILRSGDKWD------AVKVNYRHDLQLATFDIMSALAFGRRLDSLKEEGESVAIVEWIMATAGVRINFRLLMVFPFSRLVRRWTRAYSEFVQFGKHAVASRKELL--PVDLLQAFIDAEDPDSKVEVQAESVGMQLAGSETTAASLTWVVHLFTLYPEAVDEVRGQFGPDHLITYADCR-LVFLEAFVYEMLRYTPITSSFMPRVSFSNGTTLQGHYIPPGTEIAFNLIAMNNREDVWEEPERFLPFLKDPDLKRSIFAFSYGTRSCIGRHLAWMEMMTVLANLLKDYDWSLPEGSLYGPHHVCHIVFAPTHPDRDCQLV-------------------------------------------------------M-----------------AIFRLIDAYFLSPLCSIPGPLLARLTTKRANVDTFSGKVTDKDVARYGDVYVYKPRAVCINHPDDIRAVLGSQEFRKAAFFDIFNDGNTPNIVSLREPELARRRQLGPFFNYAYLGRAEPLILQHGYQAIRTKWDALIGAN---TEVNYRTDTQLVTFDIMSALAFGRNFNAISRGSSSIMKWAGLIMEMLESPVVLALLSLLPFSLIMRPWKIMYRELAAFSDMRKQLLADDSTEKPLDMLQAFIDAEDPESKVKMSPHEVQAESIMMMLAGSETTSSAIMWTFHLLLLYPETLRRAVHEVRSTFSLSHLVTHKDVRSSLPYVEACVYEALRHSPTTGLTPRISHSTGITLQ-HYIPPGTEIYVNLRSPSMHPSLWDDPARFNPDRFLDSENNKRLLFTFSYGPRNCLGRNLAWVEMLTIVANVLKDYDIALTEDSRFGPHCTDENGLPVLMPAKCFIASFPAKPERDCRMVITR----------------------------------------------------------------------------------------------------------------------RITYELFFSPLRHIPGSRLARLSSKYSILKRVLSDGPRSVQADYQRYGNIYVHRPNGVSISHPDDIRTVLLSPEFRKTKVYEMLDIEGHASIFTTRDPAQASRRRRQIGPYLNHGYLGRMEGLIMKYSVLAIKSKWDRLLEES---------RQQVTVNYRDHTQYATFDTIGALAFGREFNALKNDDQTVIRWIEATGLYLGIRKNFPLLKVWPFSRVLRQYRERYERFIAYSKESVTRRKNLL---GEGPMDLLQAFIDAEDPE-NPRVKMTADEVMTESIAMQLAGSESTSFVTSWVIHLLTLYPQHLAKVTEEVRSQFSPSHLITFAECRDNLPYLEACVYETLRYSPITSGFLPRVSYTKGLTIQGHYIPPGVEVAINLHGAHINKDVWTNPHLYDPTRFLGDEQAKRVFAFNCIGRNLAMMEIMIIIANLLKEYDIALPEDSVHGPWNVDALGRPRIMPTRSALFTTPKYPERDCRLVVS----MAAAS--------------------------------HALFLSPLRHIPAPRVTSKRPLWHLLTGKADYSTFGDIYLCKPNTVYLCDPHDACTVLSSHAFRKTDMYRVFEYEGIPNVSTFTDPAEAQRRRRQLHPFFNNAYLTQMEPVMLQYGVQALKARWDAQLAK------HK-VNYRYDTQLAMFDITGALVFGREFHALQTSNLVYTKWVNNTLSYMLVSHYFPWVKRVPLSWLVRGLKQSYDDLVAFSQESIAIRQPKPADLLQALLDAEDPDSKAPMTAREVQAESIAMLVGGSESTSSVISWVIHFLLLYPEHLQAVVAETRANFPANHTITFNESKAKLPYLEACIYETLRCIPTASTSFPRVSDQ-ITLKGYYIPAGTEIATNKCAAHLHRPSWEDPFYPPRFL----ETYHETRRNMLSFAYGTRFCIGRNLAWAVMMVTLANLFKNYEVELPEDSRFGPTIVDAAGRPKVMPTKMGVATMPADPERDCRMILMAAQLRRLTLPNHFH----------------------------------------------------------------------FDHETDILIVGSGAAGLTAALRAHSHGLSSLVIEKDAQIGGTSAYSGGGLWIPNNPLAVEAGVTDTPEQAMTYLTSVIDADTPEASSPARKRAFLAHGPRMVSFLRDRGFAWRLSPGCPDYYPHAHGALPTGGRSIEPDVFDARRLGLGEKWTEAIRQRPGRSVPLFTYEASSATRMGASWRDVGTVLRVLLRSIYLSRVRGQIPVTMGKSLVAQLLLGQGPVLTDTIATPEGAIRGARV--AT-DGE----ARRGVLLCAGGFAHNQGLRERYGPAPANAEWTSAARGDDGDAIVAGVRVGAATALMDEAWWGPTLRDPVRGIYYFALQERARPFGVIVDSSGKRFMNEAEPYTDAGHHQYA----KAVPAWFVFDWNHRKRYAVGSLMPRQQQLEAGYIHRAETIAELARQIGVDEEGLQGTLARFNEMAGVDSDFARGESAFDNYFGDPTVRPNPNLGAVRTPPFYAIPLVPGDLGTKGGLLTDEHARVIREDGTPVQGLYAAGNTTASVMGRTYPGAGATLGPAMTFA-----------------------------------------------
>Metarhizium anisopliae (MANI_010512, MANI_010527, MANI_010530, MANI_010531, MANI_010532, MANI_010536, MANI_010537, MANI_010495, MANI_010594)
------TPTNSVVGSSDHRDTKAAAEYKTDLSRWRLNVELGRH--------------------------------------------------------------------------------------------------------------------------------------------------------------------------------------------------------------------------------------------------------------------------------------------------------------------------------------------------------------------------------RPQSFLEQYWLGRDYSLPKMPRPARPSEALDNGWEFFKRLQTEDGHWGCNDDGPLFVTSGIVISSYIIGIPFPEPMKHEMIRYVLNFANSEGGWGLWINSPSTVFGTANYL-----------------------------------------------------------------------------------------------------------------------------------------------------------------------------------------------------------------------------------------------------------------------------------------------------------HPVLQNARAALHRMGTAKALPTWGKFWMCALGVYEWDGMLPLIPEPLLAPSFLPINPGNWWVHVRNVYVSMSYLFGHRFRMQPTALSEELRHELYDVPYESIDWFAQRANVSPHDRLAPETLLQKGLSKALCAYEYCKIPLMRRIALNEALFQVEAEVHNTNYLCIAPVSFASNMLVLFHAHGRDSHWISGMSQRIIDPMWMCREGMAASGTNGTSLWDTVFTVQAALDSGLAQRPENRGSMSRALEFIEASQIRENPMGAAHSYRQPTKGSWPFSTRDQAYAVSDTTAETVRCVIQLQQISDDRIFEAVDLILGMQNRGGGYSAFEPIRAPKALERLNITELYENVMTDNLFPECSASVLMCLQTVQKAYAEYRPLDVQRCCVKYLLASQFPEGGWIGSWGICFTYATMFALQGLESAGLSEGNHTACLRGCEFLLAHQNPDGGWGEDLESIRLKRYVQDPTGSQVTCTAYAVTGLVAARCSNRDAIKKGIAWLVRQQKDTGEWTQTALEGIFASPGGMRYPNYKFHFTLGALGKYIDLYGDE--M----VAVVTGAAQGVGLAVAKLLAARNYQVVLSDIDVAAGEQAVVDINGKQVAHFIPCDLAKTDDIDRLFQLTTDKFSGFSVLVNNAGFLRAPFLAIDAQQISDTIAINLTATVYATHQAIRFWESAVVNITSSSSFKTYASIAAYGAAKAGAAQFTFACRSFGPRIRVNAVAPTAIATAFDKNTMMRVPTDKSGPGYTPEEEMRAMGLARLQPEQVAEAALQCIDDRDRFGKVVYLDATDGQRIHAGFLPMEDFIKQPLRAQALSAFDMQGSFSNIPYAFFYGNKGKQFMPTTLLKQSLTLESFPILPDFRETDSNVSFATLEAANFSWKSWPEGVATVKPFAHGDIKLLNVHVVDNTGLILFVNCPHYVFDGAGYFAKEWASNMRY---------EYCHDRACIQEYLPLDPVSNAIYATANFLCDAMTWLSPVHLGRLLGKLGSLSPGQAHLFHITQQTLDSLQKSSQEHLPEHVARLSTNDLLVALVGRTYVQSQKQPVPRAG----PETHFSVRIPCDVRFTGNLLRALQVRLVSGYHDHLTSYMRPLAFAASHTTTSMVATSQVRFGLYDADFGFGKPAFVSLTPLFEGTYTMAAFLPPPPGKD-VYILLTTNKDAMAGVVENDFWRW-----------------MEWSNIFDLSPLDIISSHLYISNVFFFEN-TLKQSLYDALRDFPMLLGNTMKVVVDKDALNLSFGTLKAEGFHRRLWPEEPIARTLVRVHVARLADNSGVAIVLRIAHVDAKGAVAFMRHWVVISDTASLSVMYEKLSQDLMW-----VVLGL---SHLFRVRRLPSNSISYNDVLVAIFTIAYAQQEPASSPSSKGGAIVPCDFRHRLGVPEGYTGNCAVGLFVTAPPMTSFSRSADGATIEKLIQRAMTSIYSLMICQAFSNPFYEVDFGVGGPVFVSPMALTLMFAEVVY--------------------QDDGFRLILTLKLLYE---------RITALRAIRNRLPKNVIRYALDDFHTYGDIYISKPDTITLSNPRAVLGALDSRKMDIYKSLSDPVMKNLVTFSEPRLASQRRRQIGPYLNSPSYLARMEQVVLQYGHKWNKDKDTRTIELNYRNDTQLVTFNIMSALAFGR-VD--KATSDSSTVVDWIAATAGISINFRILLRFPLSLLVRPWLRKYNDFVGYARESVRQRKELLDDPADMLQAFIDAEDPDSKLEVQAESVGMQLAGSETTSASLTWVFHLLTLYPDAVGQVRSRFGADHLISYTDCQHLPYLEALVYETFRFAPITSGFMPRMC-SKDMSFQGYRVPAGTYIAFNLMAMNNHPEVWDQPERFLPFLGNEDAKRNIFAFSYGPRSCIGRNLAWMEIMTILANVLNTFDIRLPEDAMYGPHNVCHIVFAPQRPERDCRLL--CG---------------------------------------------------MSSRLGTSMGRLQGTCNE---RLVWALLLSPLRKVPGPFLARLTSNRGDINNFSGAVAQKDTARYGPVYVFKPNAVCISHPDDVRAVLGSDDFCKAEFFDIFNDGKVQNIVSQRDPALARRRQIGPFLNYGYLTRMEPVIQRHGYLAIRSKWDRRIMETKTDVEVNYRHDTQLATFDIMSALAFGRDPDSISKGSSSISESAAVIMDILDYSLVLGLLSLLPFSLIMRPWKTMYRELAAYSQMRKEHLANGG-EPPADMLQAFIEAEDPDSKIKMTPSEIQAECIMMMLAGSETTSSAIMWTIHLLLLHPDMLKRVTEEIRSAFEPRHLISHKDVLTKLPFFEACVYESLRVSPTTGLTPRVSHKRGIVLHGYYIPPGTELYVNLRSVNMDDEFWHEPQRFRPDRFVNCDAAKKNLFTFSYGPRNCIGRNLAWVEMLTIMANIFKDYDLALTPDSRYGPDNVDENGVPHLLPAKCFIASFPSKPDRDCRMLISRA----------------------------------------------------------------------------------------------------------MSGIFLPPSGWKVTYRLFLSPLRTIPGSPLSRIFSSYSVVKRVVAQGAKSVRDDYEAYGDIYVNKPNGVSISNPKDIKMVLTTYEFRKTDIYQMLDIHDQPSIFTNRDPKQASQRRRQIGPYLNHTYLSRMEPLILKYSIMAIKQKWDRLLDEAEAKNTKIGGASSVTVNFRNDTQYATFDTIGALAFGREFKALETDDATVIRWIEATGFYLGMTKNFPFLLFWPLDKLIQKKKDMFESFVQYSKESVLQRRQQLN--KEKPVDLLQALMDAEDPEAETKVRMTPDEVSTESIAMQLAGSESTSFVTSWVIHLLTLYPAYMKRAVDEVRSQFPASHMVGFDECRKRLPFLEACIYETLRYSPITSGFMPRVNPVNGVTIQGHYIPAGTEVAINLHGAHVHKDVWDRPYAYDPTRFLDNDEAKRVFAFNCIGRNLAWVEMMVILANLLKDYDLTLPEDSVCGPHNVDEFGHPRIMPTRSTLFTTPKYPERDCRIVVGARTA-----EERTRHRPSWIEQANYTTWLLCLVVAYATWKIYARLLSPLRHIPGPRLTSKRGTWAVITGKADYNTYGDVYVAKPNAVFLCDPEDARNVLSVGEFRKTDMYRIFEYEGVPNVSTFTDPVEANRRRRQLHPFFNYGYLAKVEHKILEKGFLALRERWNKAIDKAAAGGGHVTVNYRIDTQLAMFDITGVLVFGRDFHALRDTNLDYTSWVNNTLTYMLLNHYFPVMKRWPFSGLTRRLKKSYDDLARFSRDSIAIRKEKPVDLLQALLDSVEPDSKIRMTSREVQTESISMLVGGSESTSSVISWVIHFLMLYPKYFTRVVDEVRSKFPPDHVITQAESRAKLPFLEACIYETLRSIPTASTSFPRISHQRITVKGHYIPPGTEIVTNKCAAHVHRETWQDPFKPDRFIGGNNA---EAKRNMLSFAYGTRVCIGKNLAWVVMMVTLANLFNTYDISLPDDSIFRPENADADGRPKIMPTKLGVATMPANPDRDCRMVI-------------------------------------------------------------------------------------YDEEVDVLIVGAGAAGLTAALRTRFHSLQPLLVDKNDKLGGSSAYSGAGLWIPQNPLAEAAGIRDNKQDALKYMEAVI------ASSASRKLAYLDQGPHMVRFLQTLGFNWRLSRGCPDYYPTAPGAMPHFGRTIEPGVFDLNRI---DKWQSLLRARPRQPPPLFTDEASSVTRLGSSFRDFGKAMSVMCRGIWL-KLRGQAPATMGQSLVGQLL-SQVPIWRNAIQAPDGTVVGASVQQTN-DGGHPELARRGVLLCAGGFAHNKEMRDRYGPAPASTDWTSVPEGDTGDAIQAGIKLGAATALMDEAWWGPTILDPVLGRYFFALQERARPYSIIIDSTGSRFMNESAPYVDCGHNQYRNQEVKAIPGWLILDTNHRKRYSLGSLMPRQE-LENGYIYRADTLAELASQIDIKPSALESTVARFNGMAGVDADFGRGGNVFDNYFGDPKVQPNPNLGPIGAPPFYAVPIVPGDLGTKGGLVTDEHARVLRSDGSVIKGLYATGNTTASIMGRTYPGAGATLGPALTFA-----------------------------------------------
>Metarhizium robertsii (XP_007822780.1, XP_007822782.1, XP_007822775.1, XP_007822774.2, XP_007822778.1, XP_007822781.1, XP_007822779.1, XP_007822776.1, XP_007822777.1)
------TPSNSVVGLSDHRDTKAAAEYKTDLSRWRLNVELGRH--------------------------------------------------------------------------------------------------------------------------------------------------------------------------------------------------------------------------------------------------------------------------------------------------------------------------------------------------------------------------------RPQSFLEQYWLGRDYSLPKMPRPARPSEALDNGWEFFKRLQTEDGHWGCNDDGPLFVTSGIVISSYIIGIPFPEPMKHEMIRYVLNFANNEGGWGLWINSPSTVFGTANYL-----------------------------------------------------------------------------------------------------------------------------------------------------------------------------------------------------------------------------------------------------------------------------------------------------------HPVLQNARAALHRMGTAKALPTWGKFWMCALGVYEWDGMLPLIPEPLLAPSFLPLNPGNWWVHVRNVYVSMSYLFGHRFRMQPTALSEELRHELYDVPYESIDWFAQRANVSPHDRLAPETLLQKGLSKALCAYEYCKIPLMRRIALNEALFQVEAEVHNTNYLCIAPVSFASNMLVLFHAHGRDSHWISGMSQRIIDPMWMCREGMAASGTNGTSLWDTVFTVQAALDSGLAQRPENRDIMTRALEFIEASQIRENPMGAAHSYRQPTKGSWPFSTRDQAYAVSDTTAETVRCVIQLQQISDDRIFEAVDLILGMQNRGGGYSAFEPIRAPKALERLNITELYENVMTDNLFPECSASVLMCLQTVHKAYAEYRPLDVQRCCVKYLLASQFPEGGWIGSWGICFTYATMFALQGLESAGLSEGSHTACLRGCEFLLAHQNPDGGWGEDLESIRLKRYVQDATGSQVTCTAYAVTGLVAARCSNRDAIKKGIAWLVRQQKDTGEWTQTALEGIFASPGGMRYPNYKFHFTLGALGKYIDLYGDE--M----VAVVTGAAQGVGLAVAKLLAARNYQVVLSDIDVAAGEQAVVDINGKQVAHFIPCDLAKTDDIDRLFQLTTDKFSGFSVLVNNAGFLRAPFLAIDAQQISDTIAINLTATVYATHQAIRFWESAVVNITSSSSFKTYASIAAYGAAKAGAAQFTFACRSFGPRIRVNAVAPTAIATAFDKNTMMRVPTDKSGPGYTPEEEMRAMGLARLQPEQVAEAALQCIDDRDRFGKVVYLDATEGQKIHAGFLPMEDFIKQPLRAQSLSAFDMQGSFSNIPYAFFYGNKGKQFMPTTLLKQSLTLESFPILPDFRETDSNVSFATLEAANFSWKSWPEGVATVKPFAHGDIKLLNVHVVDNTGLILFVNCPHYVFDGAGYFAKEWASNMRC---------EYCHDRACIQEYLPLDPVSNAIYATANFLCDAMTWLSPVHLGRLLGKLGSLSPGQAHLFHITQQTLDSLQKSSQEHLPAHVARLSTNDLLVALVGRTYVQSQKQPVPRAG----PETHFSVRIPCDARFTGNLLRALQVRLVSGYHDHPTSYMRPLSFAASHTTTSMVATSQVRFGLYDADFGFGKPAFVSLTPLFEGTYTMAAFLPPPPGKD-VYILLTTNKEAMAGVVENDFWRWMGRGMGKACIPNAPSFIMEWSNIFDLSPLDIISSHLYISNVFFFEN-TLKQSLYDALRDFPMLLGNTMKVVVDKDALNLSFGTLKAEGFHRRLWPEEPIARTLVRVHVARLADNSGVAIVLRIAHVDAKGAVAFMRHWVVVSATASPSVMYEKLSQDLMW-----VVLGL---SHLFRVRRLPSNCISYNDVLVAIFTIAYAQQESASSSSSKGGAIVPCDFRHRLGVPEGYTGNCAVGLFVTAPPMTSFSRSADGATIEKLIQRAMRSIYSLMICQAFSNPFYEVDFGVGRPVFVSPIALTLMFAEVIY--------------------QDDGFRLILTLKLLYA---------RITALRAIRNRLPKNVIRYALDDFHTYGDIYISKPDTITLGNPRAVLGALDSRKMDIYKSLSDPVMKNLVTFSEPRLASQRRRQIGPYLNSPSYLARMEQLVLQYGHKWNNDRDTRTIELNYRNDTQLATFNIMSALAFGR-VD--KATSDSSTVVDWIAATAGISINFRILLRFPLSLLVRPWLRKYDDFVGYARESVRQRKELLDDPADMLQAFIDAEDPDSKLEVQAESVGMQLAGSETTSASLTWVFHLLTLYPDAVGQVRSRFGADHLISYTDCQHLPYLEALVYETFRFAPITSGFMPRMC-SKDMSLQGYRVPAGTHIAFNLMAMNNHPDVWEQPDRFLPFLGNEDAKRNIFAFSYGPRSCIGRNLAWMEIMTILANVMNTFDIRLPEDSMYGPHNVCHIVFAPQRPDRDCRLL-------------------------------------------------------MSSRLGTSMGRLQGTCNE---RLVWALLLSPLRKVPGPFLARLTSNRGDINNFSGAVAQKDTARYGPVYVFKPNAVCISHPDDVRAVLGSDDFCKAEFFDIFNDGRVQNIVSQRDPALARRRQIGPFLNYGYLTRMEPVIQRHGYLAIRSKWDRRIMETKTDVEVNYRHDTQLATFDIMSALAFGRDPDSISKGSSSISESAAVIMDILDYSLVLGLLSLLPFSLIMRPWKTMYRELAAYSQMRKEHLANGG-EPPADMLQAFIEAEDPDSKIKMTPSEIQAECIMMMLAGSETTSSAIMWTIHLLLLHPDMLKRVTEEIRSAFGPRHLISHKDVLTKLPFFEACVYESLRVSPTTGLTPRVSHKRGIVLHGYYIPPGTELYVNLRSVNMDDEFWHEPQRFRPDRFVNCDAAKKNLFTFSYGPRNCIGRNLAWVEMLTITANIFKDYDLALTPDSR---------------------------------------VEVPCGLARVTGYLVVTCTGVAALHPTQPELCITTASAIGDLAAGLAAFMLTDLQTDSDMGMSARLRTPITIPLTESCHQDERLHDEELGDLGE------------MSGTFLPSSGWKVTYRLFLSPLRTIPGSPLSRIFSSYSVVKRVVAQGAKSVRDDYEAYGDIYVNKPNGVSISNPKDIKMVLTTYEFRKTDIYQMLDIHDQPSIFTNRDPKQASQRRRQIGPYLNHTYLSRMEPLILKYSIMAIKQKWDRLLDEAEAKNTKIGGASSVTVNFRNDTQYATFDTIGALAFGREFKALETDDATIIRWIEATGFYLGMTKNFPFLLFWPLDKLIQKKKDMFESFVQYSKESVLQRRQQLN--KEKPVDLLQALMDAEDPEAETKVRMTPDEVSTESIAMQLAGSESTSFVTSWVIHLLTLYPAYMKRAVDEVRSQFPASHMVGFDECRKLLPFLEACIYETLRYSPITSGFMPRVNPVNGVTIQGHYIPAGTEVAINLHGAHVHKDVWDRPYAYDPTRFLDNDEAKRVFAFNCIGRNLAWVEMMVILANLLKDYDLTLPEDSVCGPHNVDEFGRPRIMPTRSTLFTTPKYPERDCRIVVGARNA-----EEKTRHRPSWIEQANYTAWLLCLVVAYATWKIYARLLSPLRHIPGPRLTSKRGTWAVITGKADYNTYGDVYVAKPNAVFLCDPEDARNVLSVGEFRKTDMYRIFEYEGVPNVSTFTDPVEANRRRRQLHPFFNYGYLAKVEHKILEKGFLALRERWNKAIDKAAAEAGHATVNYRIDTQLAMFDITGVLVFGRDFHALRDTNLDYTSWVNNTLTYMLLNHYFPVMKRWPFSGLTRRLKKSYDDLARFSRDSIAIRKEKPVDLLQALLDSVEPDSKIRMTSREVQTESISMLVGGSESTSSVISWVIHFLLLYPNYFTRVVDEVRSKFPPDHVITQAESRAKLPFLEACIYETLRCIPTASTSFPRISHQRITVKGHYIPPGTEIVTNKCAAQVHRETWEDPFKPDRFIGGNNA---EAKRNMLSFAYGTRVCIGKNLAWVVMMVTLANLFNTYDISLPDDSIFRPENVDADGRPKIMPTKLGVATMPANPDRDCRMVI-------------------------------------------------------------------------------------YDEEVDVLIVGAGAAGLTAALRTRFHSLQPLLVDKNDKLGGSSAYSGAGLWIPQNPLAEAAGIRDNKQDALKYMEAVI------ASSPSRKLAYLDQGPHMVRFLQTLGFNWRLSRGCPDYYPTAPGAMPHFGRTIEPGVFDLNRI---DKWQSLLRARPRQPPPLFTDEASSVTRLGSSFRDFGKAMSVMCRGIWL-KLRGQAPATMGQSLVGQLL-SQVPIWRNAIQAPDGTVVGASVQQTN-DGGHPELARRGVLLCAGGFAHNKEMRDRYGPAPASTEWTSVPEGDTGDAIQAGIKLGAATALMDEAWWGPTILDPVLGRYFFALQERARPYSIIIDSTGSRFMNESAPYVDCGHNQYRNQEVKAIPGWLILDTNHRKKYSLGSLMPRQE-LENGYIYRANTLAELASQIDIKPSALESTVARFNGMAGVDADFGRGGNVFDNYFGDPKVQPNPNLGPIGAPPFYAVPIVPGDLGTKGGLVTDEHARVLRSDGSVIKGLYATGNTTASIMGRTYPGAGATLGPALTFA-----------------------------------------------
>Metarhizium brunneum (XP_014540404.1, XP_014540406.1, XP_014540399.1, XP_014540398.1, XP_014540402.1, XP_014540405.1, XP_014540403.1, XP_014540400.1, XP_014540401.1)
------TPSNSVVGLSDRRDTKAAAEYKTDLSRWRLNVELGRH--------------------------------------------------------------------------------------------------------------------------------------------------------------------------------------------------------------------------------------------------------------------------------------------------------------------------------------------------------------------------------RPQSFLEQYWLGREYSLPKMPRPARPSEALDNGWEFFKRLQTEDGHWGCNDDGPLFVTSGIVISSYIIGIPFPEPMKHEMIRYLLNFANSEGGWGLWINSPSTVFGTANYL-----------------------------------------------------------------------------------------------------------------------------------------------------------------------------------------------------------------------------------------------------------------------------------------------------------HPVLQNARAALHRMGTAKALPTWGKFWMCALGVYEWDGMLPLIPEPLLAPSFLPLNPGNWWVHVRNVYVSMSYLFGHRFRMQPTALSEELRHELYDVPYESIDWFAQRANVSPHDRLAPETLLQKGLSKALCAYEYCKIPLMRRIALNEALFQVEAEVHNTNYLCIAPVSFASNMLVLFHAHGRDSHWISGMSQRIIDPMWMCREGMAASGTNGTSLWDTVFTVQAALDSGLAQRPENRDIMTRALEFIEASQIRENPMGAAHSYRQPTKGSWPFSTRDQAYAVSDTTAETVRCVIQLQQVSDDRIFEAVDLILGMQNRGGGYSAFEPIRAPKALERLNITELYENVMTDNLFPECSASVLMCLQTVQKAYAEYRPLDVQRCCVKYLLVSQFPEGGWIGSWGICFTYATMFALQGLESAGLSEGNHQACLRGCEFLLAHQNPDGGWGEDLESIRLKRYVQDATGSQVTCTAYAVTGLIAARCSNRDAIKKGIAWLVRQQKDTGEWTQTALEGIFASPGGMRYPNYKFHFTLGALGKYIDLYGDE--M----VAVVTGAAQGVGLAVAKLLAARNYQVVLSDIDVAAGEQAVVDINGKQVAHFIPCDLAKTDDIDRLFQLTTDKFSGFSVLVNNAGFLRAPFLAIDAQQISDTIAINLTATVYATHQAIRFWESAVVNITSSSSFKTYASIAAYGAAKAGAAQFTFACRSFGPRIRVNAVAPTAIATAFDKNTMMRVPTDKSGPGYTPEEEMRAMGLARLQPEQVAEAALQCIDDRDRFGKVVYLDATEGQRIHAGFLPMEDFIKQPLRAQALSAFDMQGSFSNIPYAFFYGNRGKQFMPTTLLKQSLTLESFPILPDFRETDSNVSFATLEAANFSWKSWPEGVATVKPFAHGDIKLLNVHVVDNTGLILFVNCPHYVFDGAGYFAKEWASKMRC---------EYCHDRTCIQEYLPLDPVSNAIYATANFLCDAMTWLSPVHLGRLLGKLGSLSPGQAHLFHITQQALDSLQKSSQEHLPEHVARLSTNDLLVALVGRTYVQSQKQPVPRAG----PETHFSVRIPCDARFTGNLLRALQVRLVSGYHDHPTSYMRPLAFAASHTTTSMVATSQVRFGLYDADFGFGKPAFVSLTPLFEGAYTMAAFLPPPPGKD-VYILLTTNKDAMAGVVENDFWRW-----------------MEWSNIFDLSPLDIISSHLYISNVFFFEN-TLKQSLYDALRGFPMLLGNTMKVVVDKDALNLSFRTLKAEGFHRRLWPKEPIARTLVRVHVARLADNSGVAIVLRIAHVDAKGAVAFMRHWVVVSATASPSVMYEKLSQDLMW-----VVLGL---SHLFRVRRLPSNGISYNDVLVAIFTIAYAQQESASSPSSRGGAIVPCDFRHRLGVPEGYTGNCAVGLFVTAPPMTSFSRSADGATIEKLIQRAMRSIYSLMICQAFSNPFYEVDFGVGRPVFVSPMALTLMFAEVIY--------------------QDDGFRLILTLKLLYA---------RITALRAIRNRLPKNVIRYALDDFHTYGDIYISKPDTITLSNPRAVLGALDSRKMDIYKSLSDPVMKNLVTFSEPRLASQRRRQIGPYLNSPSYLARMEQVVLQYGHKWNKDKDTRTIELNYRNDTQLATFNIMSALAFGR-VD--KATSDSSTVVDWIAATAGISINFRILLRFPLSLLVRPWLRKYDDFVGYARESVRQRKELLDDPADMLQAFIDAEDPDSKLEVQAESVGMQLAGSETTSASLTWVFHLLTLYPDAVGQVRSRFGADHLISYTDCQHLPYLEALVYETFRFAPITSGFMPRMC-SKDMSFQGYRVPAGTHIAFNLMAMNNHPDVWDQPDRFWPFLGNEDAKRNIFAFSYGPRSCIGRNLAWMEIMTILANVLNTFDIRLPEDAMYGPHNVCHIVFAPQRPDRDCRLL-------------------------------------------------------MSSRLGTSMGRLQGTCNE---RLAWALLLSPLRKVPGPFLARLTSNRGDINNFSGAVAQKDTARYGPVYVFKPNAVCISHPDDVRAVLGSDDFCKAEFFDIFNDGRVQNIVSQRDPALARRRQIGPFLNYAYLTRMEPVIQRHGYLAIRSKWDRRIMETKTDVEVNYRHDTQLATFDIMSALAFGRDPDSISKGSSSISESAAVIMDILDYSLVLGLLSLLPFSLIMRPWKTMYRELAAYSQMRKEHLANGG-EPPADMLQAFIEAEDPDSKIKMTPSEIQAECIMMMLAGSETTSSAIMWTIHLLLLHPDMLKRVTEEIRSAFGPRHLISHKDVLTKLPFFEACVYESLRVSPTTGLTPRVSHKRGIVLHGYYIPPGTELYVNLRSVNMDDEFWHEPQRFRPDRFVNCDAAKKNLFTFSYGPRNCIGRNLAWVEMLTITANIFKDYDLALTPDSRYGPDNVDENGVPHLLPAKCFIASFPSKPDRDCRMLISRA----------------------------------------------------------------------------------------------------------MSGTFLPPSGWKVTYRLFLSPLRTIPGSPLSRIFSSYSVVKRVVAQGAKSVRDDYEAYGDIYVNKPNGVSISNPKDIKIVLTTYEFRKTDIYQMLDIHDQPSIFTNRDPKQASQRRRQIGPYLNHTYLSRMEPLILKYSIMAIKQKWDRLLDEAEAKNTKIGGASSVTVNFRNDTQYATFDTIGALAFGREFKALETDDATIIRWIEATGFYLGMTKNFPFLLFWPLDKLIQKKKDMFESFVQYSKESVLQRRQQLNSSKEKPVDLLQALMDAEDPEAETKVRMTPNEVSTESIAMQLAGSESTSFVTSWVIHLLTLYPAYMKRAVDEVRSQFPASHMVGFDECRKRLPFLEACIYETLRYSPITSGFMPRVNPVNGVTIQGHYIPAGTEVAINLHGAHVHKDVWDRPYAYDPTRFLDNDEAKRVFAFNCIGRNLAWVEMMVILANLLKDYDLTLPEDSVCGPHNVDEFGRPRIMPTRSTLFTTPKYPERDCRIVVGARNA-----EEKTRHRPSWIEQANYTAWLLCLVVAYATWKIYARLLSPLRHIPGPRLTSKRGTWAVITGKADYNAYGDVYVAKPNAVFLCDPEDARNVLSVGEFRKTDMYRIFEYEGVPNVSTFTDPVEANRRRRQLHPFFNYGYLAKVEHKILEKGFLALRERWNKAIDKAAAEAGHATVNYRIDTQLAMFDITGVLVFGRDFHALRDTNLDYTSWVNNTLTYMLLNHYFPVLKRWPFSGLTRRLKKSYDDLARFSRDSITIRKKKPVDLLQALLDSVEPDSKIRMTSREVQTESISMLVGGSESTSSVISWVIHFLLLYPNYFTRVVNEVRSEFPPDHVITQAESRAKLPFLEACIYETLRCIPTASTSFPRISHQRITVKGHYIPPGTEIVTNKCAAHVHRETWEDPFKPDRFIGGNNA---EAKRNMLSFAYGTRVCIGKNLAWVVMMVTLANLFNTYDISIPDDSIFRPENVDADGRPKIMPTKLGVATMPANPDRDCRMVI-------------------------------------------------------------------------------------YDEEVDVLIVGAGAAGLTAALRTRFHSLQPLLVDKNDKLGGSSAYSGAGLWIPQNPLAEAAGIRDNKQDALKYMEAVI------ASSASRKLAYLDQGPHMVRFLQTLGFNWRLSRGCPDYYPTSPGAMPHFGRTIEPGVFDLNRI---DKWQSLLRARPRQPPPLFTDEASSVTRLGSSFRDFGKAMSVMCRGIWL-KLRGQAPATMGQSLVGQLL-SQVPIWRNAIQAPDGTVVGASVQQTS-DGGHRELARRGVLLCAGGFAHNKELRDRYGPAPASTEWTSVPEGDTGDAIQAGIKLGAATALMDEAWWGPTILDPVLGRYFFALQERARPYSIIIDSTGSRFMNESAPYVDCGHNQYRNQEVKAIPGWLILDTNHRKKYSLGSLMPRQE-LENGYIYRADTLAELASQIDIKPSALESTVARFNGMAGVDADFGRGGNVFDNYFGDPKVQPNPNLGPISAPPFYAVPIVPGDLGTKGGLVTDEHARVLRSDGSVIKGLYATGNTTASIMGRTYPGAGATLGPALTFA-----------------------------------------------
>Metarhizium guizhouense (KID82795.1, KID82797.1, KID82790.1, KID82789.1, KID82793.1, KID82796.1, KID82794.1, KID82791.1, KID82792.1) 
------TPSNSVVGLSDHRDTKAAAEYKTDLSRWRLNVELGRH--------------------------------------------------------------------------------------------------------------------------------------------------------------------------------------------------------------------------------------------------------------------------------------------------------------------------------------------------------------------------------RPQSFLEQYWLGREYSLPKMARPARPSEALDNGWEFFKRLQTEDGHWGCNDDGPLFVTSGIVISSYIIGIPFPEPMKHEMIRYLLNFANNEGGWGLWINSPSTVFGTANYL-----------------------------------------------------------------------------------------------------------------------------------------------------------------------------------------------------------------------------------------------------------------------------------------------------------HPVLQEARAALHRMGTAKALPTWGKFWMCALGVYEWDGMLPLIPEPLLAPSFLPINPGNWWVHVRNVYVSMSYLFGHRFRMQPTALTDELRRELYDVPYESIDWFAQRANVSPHDRLAPETLLQKGLSKALCAYEYCKIPPIRRIALNEALFQVEAEVHNTNYLCIAPVNFASNMLVLFHAHGRNSHWISGMSQRIIDPMWMCREGMAASGTNGTSLWDTVFTVQAALDSGLAQRPENRDSMTKALEFIEASQIRENPMGAAHSYRQPTKGSWPFSTRDQAYAVSDTTAETVRCVIQLQQISDDRIFEAVDLILGMQNRGGGYSAFEPIRAPKALERLNITELYENVMTDNLFPECSASVLMCLQTVQKAYAEYRPLDVQRCCVKYLLASQFPEGGWIGSWGICFTYATMFALQGLESAGLSEGNHQACLRGCEFLLAHQNPDGGWGEDLESIRLKRYVQDATGSQVTCTAYAVTGLIAARCSNKDAINKGIAWLVRQQKDTGEWTQTALEGIFASPGGMRYPNYKFHFTLGALGKYIDSYGDE--M----VAVVTGAAQGVGLAVAKLLAARNYQVVLSDIDVAAGEQAVVDVNGKQVAHFIPCDLAKTHDIDRLFQLTTDKFSGFSVLVNNAGFLRAPFLAIDAQQISDTIAINLTATVYATHQAIRFWESAVVNITSSSSFKTYASIAAYGAAKAGAAQFTFACRSFGPRIRVNAVAPTAIATAFDKNTMMRVPTDKSGPGYTPEEEMRAMGLARLQPEQVAEAALQCIDDRDRFGKVVYLDATEGQRIHAGFLPMEDFIKQPLRAQALSAFDMQGSFSNIPYAFFYENKGKQFMPTVLLKQSLTLESFPILPDFRETDSNVSFATLEAANFSWKSWPEGVATVKPFAHGDIKLLNVHVVDNTGLILFVNCPHYVFDGAGYFAKAWASNMRC---------EYCHDRACIQEYLPLDPVSNAIYATANFFCDALTWLSPVHLGRLLGKLGSLSPGQGHLFHITQQTLDSLQKSSQEHLPAHVARLSTNDLLVALVGRTYVQSQKQPVPRAG----PETHLSVRIPCDARFTGNLLRALQVRLVSGYHDHPTSYMRPLSFAASHTTTSMVATSQVRFGLYDADFGFGKPAFVSLTPLFEGTYTMAAFLPPPPGKD-VYILLTTNKDAMKSIVENDFWRW------------APSFIMEWSNIFDLSPLDIISSHLYISNAFFFEN-TLKQSLYDALRDFPMLLGNTMRVVVDKDALNLSFGTLKAEGFHRRLWPEEPIARTLVRVHVARLADNSGVAIVLRIAHVDAKGAVAFMRHWLVVSATALPSVMYEKLSQDLMW-----VVLGL---SHLFRVRRLPSNCISYNDVLVAIFTIAYAQQESASSPSSRGGAIVPCDFRHRLGVPEGYTGNCAVGLFVTAPPMTSFSRSADGVTIEKLIQRAMRSIYSLMICQAFSNPFYEVDFGVGRPVFVSPMALTLMFAEVIY--------------------QDDGFRLILTLKLLYA---------RITALRAIRNRLPKNVIRYALHDFHTYGDIYISKPDTITLSNPRAVLGALDSRKMDIYKSLSDPVMKNLVTFSEPRLASQRRRQIGPYLNSPSYLARMEQVVLQYGQKWNIDRDTRTTELNYRNDTQLATFNIMSALAFGR-VD--KATSDSSRVVDWIAATAGISINFRILLRFPLSLLVRPWLRKYDDFVGYARESVRQRKELLVDPADMLQAFIDAEDPDSKLEVQAESVGMQLAGSETTSASLTWVFHLLTLYPDAVGQVRSRFGADHLISYTDCQHLPYLEALVYETFRFAPITSGFMPRVC-SKDMSFQGYRVPAGSHIAFNLMAMNNHPDVWDQPDRFLPFLGNEDAKRNIFAFSYGPRSCIGRNLAWMEIMTILANVLNTFDIRLPEDAVYGPHNVCHIVFAPQRPDRDCRLLRG-----------------------------------------------------MSSRLGKSVGRLQGTCNE---RLVWALLLSPLRKVPGPFLARLTSNRGDINNFSGAVAQKDTARYGPVYVFKPNAVCISHPDDVRAVLGSDDFCKAEFFDIFNDGRVQNIVSQRDPALARRRQIGPFLNYGYLTRMEPVIQRHGYLAIRSKWDRRIMETKTDVEVNYRHDTQLATFDIMSALAFGRDPDSISKGSSSISESAAVIMDILDYSLVLGLLSLLPFSLIMRPWKTMYRELAAYSQMRKEHLANGG-EPPADMLQAFIEAEDPDSKIKMTPSEIQAECIMMMLAGSETTSSAIMWTIHLLLLHPDMLKRVTEEIRSAFGPRHLISHKDVLTKLPFFEACVYESLRVSPTTGLTPRVSHKRGIVLHGYYIPPGTELYVNLRSVNMDDEFWHEPQRFRPDRFVNCDAAKKNLFTFSYGPRNCIGRNLAWVEMLTIMANIFKDYDLALTPDSRYGPDNVDENGVPHLLPAKCFIASFPSKPDRDCRMLISRA----------------------------------------------------------------------------------------------------------MSGTFLPPSGWKVTYRLFLSPLRTIPGSPLSRIFSSYSVVKRVVAQGAKSVRDDYEAYGDIYVNKPNGVSISNPKDIKMVLTTYEFRKTDIYQMLDIHGQPSIFTNRDPKQASQRRRQIGPYLNHTYLSRMEPLILKYSIMAIKQKWDRLLAEAEAKNTKSGGASSVTVNFRNDTQYATFDTIGALAFGREFKALEMDDATIIRWIEATGFYLGMTKNFPFLLCWPLDKLIQKKKDMFESFVQYSKESVLQRRQQLN--KEKPVDLLQALMDAEDPEAETKVRMTPDEVSTESIAMQLAGSESTSFVTSWVIHLLTLYPAYMKRAVDEVRSQFPASHMVGFDECRKRLPFLEACIYETLRYSPITSGFMPRVNPVNGVTIQGHYIPAGTEVAINLHGAHVHKDVWDRPYAYDPTRFLNNDEAKRVFAFNCIGRNLAWVEMMVILANLLKDYDLTLPEDSVCGPHNIDEFGRPRIMPTRSTLFTTPKYPERDCRIVVGAWNA-----EEKTRHRPSWIEQANYTAWLLCLVVAYATWKIYARLLSPLRHIPGPRLTSKRGTWAVITGKADYNTYGDVYVAKPNAVFLCDPEDARNVLSVGEFRKTDMYRIFEYEGVPNVSTFTDPVEANRRRRQLHPFFNYGYLAKVEHKILEKGFLALRERWNKAIDKAAAEAGHATVNYRIDTQLAMFDITGVLVFGRDFHALRDTNLDYTSWVNNTLTYMLLNHYFPVMKRWPFSGLTRRLKKSYDDLARFSRDSIAIRKEKPVDLLQALLDSVEPDSKIRMTSREVQTESISMLVGGSESTSSVISWVIHFLMLYPNYFTRVVDEVRSKFPPDHVITQAESRAKLPFLEACIYETLRCIPTASTSFPRISHSRITVKGHYIPPGTEIVTNKCAAHVHRETWEDPFKPDRFIGGNNA---EAKRNMLSFAYGTRVCIGKNLAWVVMMVTLANLFNTYDISLPDDSIFRPENVDADGRPKIMPTKLGVATMPANPDRDCRMVI-------------------------------------------------------------------------------------YDEEVDVLIVGAGAAGLTAALRTRFHSLQALLVDKNDKLGGSSAYSGAGLWIPQNPLAEAAGIRDNKQDALKYMEAVI------ASSASRKLAYLEQGPHMVRFLQTLGFNWRLSRGCPDYYPTSPGAMPHFGRTIEPGVFDLNRI---DKWQSLLRARPRQPPPLFTDEASSVTRLGSSVRDFGKAMSVMCRGMWL-KLRGQAPATMGQSLVGQLL-SQVPIWRNAIQAPDGTVVGASVQQTN-DGGQRELARRGVLLCAGGFAHNKEMRDRYGPAPASTEWTSVPEGDTGDAIQAGIKLGAATALMDEAWWGPTILDPILGRYFFALQERARPYSIIIDSTGSRFMNESAPYTDCGHNQYRNQEVKAIPGWLILDTNHRKRYSLGSLMPRQE-LENAYLYRADTLAELASQIDIKPSALESTVARFNGMAGVDADFGRGSNVFDNYFGDPKVHPNPNLGPISLPPFYAVPIVPGDLGTKGGLVTDEHARVLRSDGSVIKGLYATGNTTASIMGRTYPGAGSTLGPGLTFA-----------------------------------------------
>Metarhizium majus (XP_014572900.1, XP_014572902.1, XP_014572892.1, XP_014572891.1, XP_014572898.1, XP_014572901.1, XP_014572899.1, XP_014572893.1, XP_014572897.1)
-------------------------------------------STSLVSSPCTPHTNPISLGEFRCGSECSQDVNVSLHVPEGAYTGINWDRLAGYIQPGQKMEKRGWFWDYGYDVQKGTDIKARFWLCRACHTAHPSRTVIFVSRGVDNIKNHLLKHHQLDRDGRPAKRRKHEFDILQLDARNGRDQKIMNYFTFNPEYWKKLLIRWVVRDQIPFRKLESEHFQALCRYANRLTASTHCIPHHTTLRKMIIAEYVVTELLRAAQSKIHVSFDLWTSRKLKCFAGTVVHFVGDDHQFYTFLLALPEQATSHAGVEIAETIKSILTEFGIEKAQIGYFVADSENDTCLEDLAFEYNFNKEWRRLRCMGHVINLVARILLFGKDPNGFAEDLEDAADDRVKMEQWRKAGPVGK---------------------------------------------------------------------------------------------------------------RLRQFYNHQRSEYIATGDPNADTKPVYDPVVANGTRWNSNKAEMERGVQLRNAIDSIVGVEVSKWNQYWSKITRNGVCEPPGKHRKKPHIVDDALDSDDWHVITTYLEMLTPLEQATLRLEGRPGTPTGGDIWEILPVFEWLLHHFEELKVRYANHPNPHFRHNVNLAWMKLDKYYALTDNSPVYVAGVVFHPRMKWGFIEKHWSDKPDWRDRAKEAVRNLWETEYKTLPLPTPPAPPPAEHKVAYTSGLNDFLNDLIGPPAPASDVDDEYEEYCNRKDPEDLNCNDPFKYWLTKRQACHPVLQEARAALHRMGTAKALPTWGKFWMCALGVYEWDGMLPLIPEPLLAPSFLPINPGNWWVHVRNVYVSMSYLFGHRFRMQPTALTDELRRELYDVAYESIDWFAQRANVSPHDRLAPETLLQKGLSKALCAYEYCKIPPIRRIALSEALFQVEAEVHNTNYLCIAPVNFASNMLVLFHAHGRNSHWISGMSQRIIDPMWMCREGMAASGTNGTSLWDTVFTVQAALDSGLARRPENRESMTKALEFIEASQIRENPMGAAHSYRQPTKGSWPFSTRDQAYAVSDTTAETVRCVIQLQQISDDRIFEAVDLILGMQNRGGGYSAFEPIRAPKALERLNITELYENVMTDNLFPECSASVLMCLQTVHKAHPEYRPLDVQRCCVEYLLASQFPEGGWIGSWGICFTYATMFALQGLESAGLSEGNHQACLRGCEFLLAHQNPDGGWGEDLESIRLKRYVQDATGSQVTCTAYAVTGLIAARCSNKDAINKGIAWLVRQQKDTGEWTQTALEGIFASPGGMRYPNYKFHFTLGALGKYIDLYGDE--M----VAVVTGAAQGVGLAVAKLLAARGYQVVLSDIDVAAGEQAVVDVNGKQVAHFIPCDLAKTHDIDRLFQLTTDKFSGFSVLVNNAGFLRAPFLAIDAQQISDTIAINLTATVYATHQAIRFWESAVVNITSSSSFKTYASIAAYGAAKAGAAQFTFACRSFGPRIRVNAVAPTAIATAFDKNTMMRVPTDKSGPGYTPEEEMRAMGLARLQPEQVAEAALQCIDDRDRFGKVVYLDATEGQRIHAGFLQMEDFIKQPLRAQALSAFDMQGSFSNIPYAFFYENKGKQFMPTVLLKQSLTLESFPILPDFCETDSNVSFATLEAANFSWKSWPEGVATVKPFAHGDIKLLNVHVVDNTGLILFVNCPHYVFDGAGYFAKEWASNMRC---------EYCHDRACIQEYLPLDPVSNAIYATANFFCDAMTWLSPVHLGRLLGKLGSLSPGQAHLFHITQQTLDSLQKSSQEHLPEHVAHLSTNDLLVALVGRTYVQSQKQPVPRAG----PETHFSVRIPCDARFTGNLLRALQVRLVSGYHDHPTSYTRPLSFAASHTTTSMVATSQVRFGLYDADFGFGKPAFVSLTPLFEGTYTMAAFLPPPPGKD-VYILLTTNKDAMTSIVENDFWRW-----------------MEWSNIFDLSPLDIISSHLYISNVFFFEN-TLKQSLYDALRDFPMLLGNTMKVVVDKDALNLSFGTLKAEGFHRRLWPEEPIARTLVRVHVARLADNSGVAIVLRIAHVDAKGAVAFMRHWLVVSAAASPSVMYEKLSRDLMW-----VVLGL---SHLFRVRRLPSDCISYNDVLVAIFTIAYAQQESASSPWSKGGALVPCDFRHRLGVPGGYTGNCAVGLFVTAPPMTSFSRSADGATIEKLIQRAMRSIYSLIICQAFSNPFYEVDFGVGRPVFASPMALTLMFAEVIY--------------------QDDGFRLILTLKLLYA---------RITALRAIRNRLPKNVIRYALHDFHTYGDIYISKPDTITLSNPRAVLGALDSRKMDIYKSLSDPVMKNLVTFSEPRLASQRRRQIGPYLNSPSYLARMEQVVLQYGQKWNNDRDKRTLELNYRNDTQLATFNIMSALAFGR-VD--KATSDSSRVVDWIAATAGISINFRILLRFPLSLLVRPWLRKHDDFVGYARESVRQRKELLDDPADMLQAFIDAEDPDSKLEVQAESVGMQLAGSETTSASLTWAFHLLTLYPDAVGQVRSRFGADHLISYTDCQHLPYLEALVYETFRFAPITSGFMPRVC-SKDMSFQGYRVPAGTHIAFNLMAMNNHPDVWDQPDRFLPFLGNEDAKRNIFAFSYGPRSCIGRNLAWMEIMTILANVLNTFNIRLPEDAMYGPHNVCHIVFSPQRPDRDCRLL-------------------------------------------------------MSSRLGTSMGRLQGTCNE---RLVWALLLSPLRKVPGPFLARLTSNRGDINNFSGAVAQKDTARYGPVYVFKPNAVCISHPDDVRAVLGSDDFCKAEFFDIFNDGRVQNIVSQRDPALARRRQIGPFLNYGYLTRMEPVIQRHGYLAIRSKWDRRIMETKTDVEVNYRHDTQLATFDIMSALAFGRDPDSISKGSSSISESAAVIMDILDYSLVLGLLSLLPFSLIMRPWKTMYRELAVYSQMRKEHLANGG-EPPADMLQAFIEAEDPDSKIKMTPSEIQAECIMMMLAGSETTSSAIMWTIHLLLLHPDMLKRVTEEIRSAFGPRHLISHKDVLTKLPFFEACVYESLRVSPTTGLTPRVSHKRGIVLHGYYIPPGTELYVNLRSVNMDDEFWHEPQRFRPDRFVNCDAAKKNLFTFSYGPRNCIGRNLAWVEMLTITANIFKDYDLALTPDSRYGPDNVDENGVPHLLPAKCFIASFPSKPDRDCRMLISRA----------------------------------------------------------------------------------------------------------MSGTFLPPSGWKVTYRLFLSPLRTIPGSPLSRIFSSYSVVKRVVAQGAKSVRDDYEAYGDIYVNKPNGVSISNPKDIKMVLTTYEFRKTDIYQMLDIHDQPSIFTNRDPKQASQRRRQIGPYLNHTYLSRMEPLILKYSIMAIKQKWDRLLAEAEAKDTKIGGAPSVTVNFRNDTQYATFDTIGALAFGREFKALETDDATIIRWIEATGFYLGMTKNFPFLLCWPLDKLIQKKKDMFESFVQYSKESVLQRRQQLN--SENPVDLLQALMDAEDPEAETKVRMTPDEVSTESIAMQLAGSESTSFVTSWVIHLLTLYPAYMERAVDEVRSQFPASHMVGFDECRKRLPFLEACIYETLRYSPITSGFMPRVNPVNGVTIQGHYIPAGTEVAINLHGAHVHKDVWDRPYAYDPTRFLDNDEAKRVFAFNCIGRNLAWVEMMVILANLLKDYDLTLPEDSVCGPHNVDEFGRPRIMPTRSTLFTTPKYPERDCRIVVGAWNA-----EERTLHRPSWIEQANYTAWLLCLVVAYATWKIYARLLSPLRHIPGPRLTSKRGTWAVITGKADYNTYGDVYVAKPNAVFLCDPEDARNVLSVGEFRKTDMYRIFEYEGVPNVSTFTDPVEANRRRRQLHPFFNYGYLAKVEHKILEKGFLALRERWNKAIDKAAAEAGRATVNYRIDTQLAMFDITGVLVFGRDFHALRDTNLDYTSWVNNTLTYMLLNHYFPAMKRWPFSGLTRRLKKSYDDLARFSRDSIAIRKEKPVDLLQALLDSVEPDSKIRMTSREVQTESISMLVGGSESTSSVISWVIHFLMLYPNYFTRVVDEVRSKFPPDHVITQAESRAKLPFLEACIYETLRCIPTASTSFPRISHRRITVKGYYIPPGTEIVTNKCAAHVHRETWEDPFKPDRFIGGNNA---EAKRNMLSFAYGTRVCIGKNLAWVVMMVTLGNLFNTYDISLPDDSIFRPENVDADGRPKIMPTKLGVATMPANPDRDCRMVI-------------------------------------------------------------------------------------YDEEVDVLIVGAGAAGLTAALRTRFHSLQPLLVDKNDKLGGSSAYSGAGLWIPQNPLAEAAGIRDNKQDALKYMEAVI------ASSASRKLAYLEQGPHMVRFLQTLGFNWRLSRGCPDYYPTSPGAMPHFGRTIEPGVFDLNRI---DKWQSLLRARPRQPPPLFTDEASSVTRLASSVRDFGKAMSVMCRGIWL-KLRGQAPATMGQSLVGQLL-SQVPIWRNAIQAPDGTVVGASVQQTNSDGGHRELARRGVLLCAGGFAHNKEMRDSYGPAPASTEWTSVPEGDTGDAIQAGIKLGAATALMDEAWWGPTILDPILGRYFFALQERARPYSIIIDSTGSRFMNESAPYTDCGHNQYRNQEVKAIPGWLILDTNHRKRYTLGSLMPRQE-LENAYLYRANTLAELASQIDIKPSALESTVARFNGMAGVDVDFGRGGNVFDNYFGDPKVQPNPNLGPISMPPFYAVPIVPGDLGTKGGLVTDEHARVLRSDGSVIRGLYATGNTTASIMGRTYPGAGSTLGPALTFA-----------------------------------------------
>Periglandula ipomoeae
---------------------------------------------------------------------------------------------------------------------------------------------------------------------------------------------------------------------------------------------------------------------------------------------------------------------------------------------------------------------------------------------------------------------------------------------------------------------------------------------------------------------------------------NYL-----------------------------------------------------------------------------------------------------------------------------------------------------------------------------------------------------------------------------------------------------------------------------------------------------------HPVLQEARTALYRMGTAKALPTWGKFWMCALGVYEWDGMLPLIPEPFLAPSFLPLNPGNWWVHVRNVYVSMSYLFGHRFRMQPTALTQQLRCELYDVPYESINWFAQRGNVSPHDRLTSETLLQKGFSKALCAYEYCKIPFVRRIALNEALFQVEAEVQNTNYLCIAPVSFSSNMLVLFHAHGPNSHWISGMKERIMDPMWMCREGMAASGTNGTSLWDTVFTVQAALDSGLAQRPENRDIMTKALEFIDESQIRENPLGASHSYRQPTKGAWPFSTRDQAYAVSDTTAETIRCVIQLQQISDERIFEAVDLILGMQNRGGGYSAFEPIRAPKALEHLNITELYENVMTDNLFPECSSSVLMCLQTFSEAYSKYRTLEVQRCCVKYLLSSQFPDGGWIGSWGVCFTYATMFALQGLESAGLSENNHKACLRACEFLLAHQNPDGGWGEDLENIRHKRYIQDPTGSQVTCTAYAITGLIAARCSNKEAIANGVAWLVRQQKDTGEWTQTALEGIFASPGGMRYPNYKFHFTLGALGKYIDLYGDEWEMIDSLIAVVTGAAQGVGLAAAKLLAARNYQVVLSDIDVAAGEQAVADINGKEVAHFIPCDLAKTDDIDRLFQLTIQKFSTFSILINNAGFLRAPFLAINAQQISDTIAINLTATIYATNQAIQFWENPVVNIMSSSSFKT---IAAYGAAKAGAAQFTFACRSFGPRIRVNAVAPTAIATAFDKNTMMRVPTDKSGPGYTPEEEMRAMGLARLQPEQVAEAALECIDDVDRFGKVVYLDATEGQKVHSGFLPMEEYIKQPLQAQPLSPFDMQGSFSNTPYSFFYENSDKKFMPTVSLKESLTLESFPILPDFRETDSEVSFVALQSAKFSWKAWPDGVATVKPFAHGDIKLLNVHVA-----------------------KKWAANMR----------EYCHDRACIQEYLPLDPISSAIYTTANFFCDALTWFSPVNLGRLLGKLGSLSP----------------------------------------------------------------------------------ALQVRLVSGYHEHPTSYMRPLSFAASHTTTSMVTTSQVRFGLYDTDFGFGKPAF----------------------------------DAMAGVLKNDFWRW-----------------------------------------------------------------------------------------------------------------------------------------------------MYQKLSQDLMW-----VVLGL---SHLFRVRQLSSDTISHNDILVAIFTMAYAQPESASPTTSKGGAIVPCDFRHRLDVPESYTGNCAVGLFVTAPPITSFSRS--------------------------------------------------A------MGECGISGQCTFVVVFLDHC----------------YLHSDQSQARVTAFRAIRNRLPKNVIRYALDDFHAYGDIYVSKPDTVTLSNPRAVLGALDSRKMDIYKSLSDPVMKNLVTFSEPRLASQRRRQIGPYLNSPSYLARMEEVVLQYGKKWNN-----TIELNYRNDTQLATFNIMSALAFGR-VN--KATSDGTTVVDWISATA--------------------------------------------------------------------------------------------------------------------QHLPYLEALVYEIFRSAPITSGFMPRLC-SKDMFFQDHHVPAGTHVAFNLMAMNNHPDVWEAPDRFLP------------------------------------------------------------------------------------------------------------------------------------------------------------------------------------------------------------------------------------------------------------------------MEPVIQRHGYLAIRSKWEGRMMENESDVEVNYRHDTQLATFDIMSALAFGRDPDSISKGSSSISESAGAIMDILDYSLVLGLLSLLAFSLIMRPWKAMYRELAAYSQMRKEYLANGG-EAPADMLQAFIEAEDPESKIKMSPSEIQAECIMMMLAGSETTSSAIMWTIHLLLLHPEILERVTEEIRGAFGPDHLISHKDVLTRLPFFEACVYESL------GLTPRVSNKRGIVLHGFYVPPGTELY---------------------------------------------------------------------------------------------------------------------------------------------------------------------------------------------------------------------------MSAN-LPSSGFKLTYRLCLSPLRKVPGSPLSRVFSAYSVVKRVVAQGAKSVRDDYEAYGDIYVNKPNG-----------------------------------------------------------------------------KWDRLLAEA---------ATSVTVNFRNDTQYATFDTIGALAFGREFKFLENDDPTIIRWIEATGFYLGMTKNFPFLKYWPFNKLIEKKKDMFESFVRYSEDSVLQRRQQL---KEKAVDLLQAFIDAEDPEAETKIRMTSKEVSTESIAMQLAGSESTSFVTSWVIHLLTLYPKFMKRAVEEVRSQFPASRIIGFDECRKNLPFLEACIYETLRYSPITSGFMPRINPVNCVSIQGHYIPANTEVAINLHGAHVHKDAWDQPYVYDPTRFLDNEEAKR----------------------------------------------------------------------------------QEKARQRPLWIEQPNYIAWLLCLVVAYVTWKIYARFFSPLRHIPGPRLTSKRGTWAAITGKADYNTYGDVYVAKPNAVFLCDPEDARNVLSIGEFRKTDMYRIFEYEGVPNVSTFTDPVEANRRRRQLHRFFNYGYLAKMEQKILEKGLLALKERWNNAISKSSTEGGKT-VNYRIDTQLAMFDITGVLVFGRDFHALRDTNLDYTSWVNNMLTYMLLNHYLPVLKRWPFSNLTRRLKKSYDDLAQFSRDSIAIGREKPVDLLQALLDSEEPDSKIRMTSREMQTESISMLVGGSESTSSVISWVIHFLLLYPKDFARAVDEVRSKFTPDHIITHAESRAELPFLEACIYETLRCIPTASTFFPRISHHRVTVKGFYIPPSTEIVTNKCAAHVHRGTWDDPFKPDRFI----A---EAKRNMLSFAYGTRVCIGKNLAWVVMIITLANLFNSYDISLPDDSIFRPENLDAEGRPKIMPTKLGVATMPANPDRDCRMIIMSS------------GLTIASASTYATRKVLEPGVVARKFRLRPIGESLHAWSHVTEYLRVQFAAPVRHILILLSAYPVARLTWRYDEEVDVLIVGAGAAGLTAALRTRFHGLKPLLVEKNDKLGGSSAYSGAGLWIPQNPLAEAAGIRDTKEDALQYMEAVI------SSSRSRKLAYLEQGPQMVGFLQTLGFNWRLSRGCPDYYPTTPGAMPHFGRTIEPGVFDLNRI---DKWQSLLRARQRQPLPLFTDEASSVTRLGSSVKDFSKAMRVMCRGIWL-KLLGQAPATMGQSLVGQLL-SQVSIWRNTIQSPDGTVVGASVRQAG-EGEDRAIARRGVLLCAGGFAHNKEMRDKYGPSPASTEWTSAPEGDTGDAIQAGMKLGAATALMDEAWWGPTILDPVMGKYFFALQERARPYSIIVDSTGSRFMNESASYTDCGHEQYANRDVKAIPAWLILDANHRKRYSLGSLMPRQE-LEKGYLHRADTLAELASQIDIKPLALESTVSRFNGMAGVDTEFGRGSNVFDNYFGDPKVRPNPNLGPIAVSPFYAVPIVPSDLGTKGGLVTDEHARVLKSDGYVIKGLYATGNTTASIMGRTYPGAGSTLGPALTFAKGHESLIAQHSGHLPLLSVRYTKESRPVAGDGGGGTNTGFPRPKSTS
